# Supplementary material for: The impact of angiogenesis inhibitors on survival of patients with small cell lung cancer
Source: Cancer Med. 2019 Aug 21;8(13):5930–8. doi: 10.1002/cam4.2462 (PMC6792507; doi:10.1002/cam4.2462)
Supplement: Supplementary file 8 [file CAM4-8-5930-s008.xlsx]

## Sheet: Sheet1
Category	Term	Count	%	PValue	Genes	List Total	Pop Hits	Pop Total	Fold Enrichment	Bonferroni	Benjamini	FDR
GOTERM_CC_DIRECT	GO:0005925~focal adhesion	51	10.4082	5.2059e-21	DLC1, TLN1, FERMT2, CSPG4, GJA1, LMO7, PDLIM1, SDC4, SPRY4, VCL, STARD8, RHOB, RRAS, CAT, ZYX, MSN, AHNAK, EGFR, ICAM1, ADGRE5, CHP1, SLC9A3R2, EPB41L2, ARHGAP31, TNS2, TNS1, CCND3, CD81, PARVA, CAV2, CAV1, LIMS2, FHL1, PEAK1, NEDD9, PXN, CD9, ITGB6, TEK, TGM2, CNN2, LIMD1, FLRT3, ITGA1, ITGA3, CSRP1, MCAM, ITGA5, GRK5, PHLDB2, ENG	473	391	18224	5.02546	1.86892e-18	1.86892e-18	7.14688e-18
GOTERM_CC_DIRECT	GO:0005886~plasma membrane	185	37.7551	4.57807e-16	F2RL3, SLC44A2, IL16, SGMS2, OSMR, SLC6A4, UTRN, VIPR1, AQP1, VCL, DYSF, S1PR1, SERPINE1, CSF3R, RRAS, ROS1, MTUS1, EGFR, DUOXA1, SLCO4A1, BAIAP2, CHP1, HLA-E, SLC34A2, TNS2, RND1, CD36, THBD, ALOX15B, ARRB1, TFPI, PDGFRA, DCUN1D3, LRRK2, PMP22, EMP2, CAV2, FGFR4, CAV1, FGR, IFITM2, ENPP2, PEAK1, NFKBIA, ABCA1, CX3CL1, AFAP1L1, ABCA3, CD74, PXN, SLCO2A1, SEMA5A, SLC11A1, MACF1, FOLR1, TEK, MSLN, …	473	4121	18224	1.72962	1.59428e-13	7.9714e-14	6.10623e-13
GOTERM_CC_DIRECT	GO:0045121~membrane raft	30	6.12245	1.09256e-13	CAV2, CAV1, SLC6A4, GJA1, ABCA1, SDC4, VCL, STAT6, TNFRSF1A, EDNRB, S1PR1, SDPR, TEK, AHNAK, EGFR, ICAM1, CFLAR, HYAL2, MYO1C, PODXL, TGFBR2, ITGA1, S100A10, MYADM, KDR, STOM, CD55, CD36, PTRF, EMP2	473	206	18224	5.61095	3.92193e-11	1.30731e-11	1.4998e-10
GOTERM_CC_DIRECT	GO:0005615~extracellular space	80	16.3265	4.63447e-12	IL16, LTBP2, PDGFB, PGC, LTBP4, EDN1, FSTL3, SELENBP1, SCGB1A1, MMRN2, SEMA3G, IL4R, GPX3, SERPINE1, SERPINA1, SEMA3B, CAT, MSN, APLN, MTUS1, EGFR, ICAM1, HYAL1, EGFL7, ADGRE5, SERPING1, NAPSA, IL6R, PRELP, SLIT3, STOM, ADAMTS9, THBD, CD36, SERPINB6, CPAMD8, FRMD4B, TFPI, SERPINB1, LRRK2, CTSH, SEMA4A, ALPL, CSF3, CPM, ENPP2, CSF1, CXCL2, CXCL8, IL32, CX3CL1, SFTPA1, ITM2B, ABCA3, TIMP3, ABI3BP, …	473	1347	18224	2.28826	1.66379e-09	4.15948e-10	6.36246e-09
GOTERM_CC_DIRECT	GO:0009986~cell surface	45	9.18367	2.0645e-11	TLN1, CPM, ACVRL1, PDGFB, LDLR, ADGRF5, FERMT2, CSPG4, CX3CL1, SDC4, CD74, CDH5, TNFRSF1A, CD93, FOLR1, TEK, MSLN, HHIP, ROS1, EGFR, ICAM1, C10ORF54, RAMP2, LPL, HYAL2, ITGA1, ITGA3, IL6R, HLA-E, FZD4, NOTCH2, ADAMTS9, CD55, TNFRSF10B, CD36, THBD, TNS1, ITGA5, NOTCH4, TFPI, CA4, TGFBR3, EMP2, ENG, AOC3	473	542	18224	3.19886	7.41153e-09	1.48231e-09	2.83422e-08
GOTERM_CC_DIRECT	GO:0070062~extracellular exosome	128	26.1224	6.34941e-11	A2M, SLC44A2, LTBP2, CTDSPL, PGC, LTBP4, UTRN, CSPG4, SELENBP1, AQP1, TTN, VCL, MMRN2, HMCN1, DYSF, SERPINE1, ROBO4, RRAS, PDXK, BAIAP2, CHP1, SERPING1, NAPSA, HLA-E, SCEL, PRELP, NPC2, ALOX15B, LRRK2, TNFAIP3, MFAP4, FGR, ACP5, TIMP3, CD74, SEMA5A, LAMB2, FOLR1, ITGB6, LAMB1, MUC1, LPL, HPCAL1, MYO1C, LGALS3, PODXL, EFEMP1, ITGA1, C16ORF89, PCDH12, S100A10, HBA2, ITGA3, UPK3B, CSRP1, HBA1, CD55,…	473	2811	18224	1.75441	2.27944e-08	3.79906e-09	8.71673e-08
GOTERM_CC_DIRECT	GO:0031012~extracellular matrix	30	6.12245	8.95495e-10	LTBP2, PDGFB, ADAMTSL4, LTBP4, TIMP3, ABI3BP, MMRN2, HMCN1, LAMB2, CD93, SERPINE1, TGM2, LAMB1, LPL, LGALS3, EGFL7, MMP19, EFEMP1, LMCD1, LMNA, NDNF, PRELP, VWF, ADAMTS9, LAMA4, ADAMTS8, CLEC3B, FBLN5, MFAP4, CLEC14A	473	296	18224	3.90492	3.21483e-07	4.59261e-08	1.22937e-06
GOTERM_BP_DIRECT	GO:0001525~angiogenesis	26	5.30612	2.26143e-09	CAV1, ACVRL1, CSPG4, CXCL8, MMRN2, TAL1, S1PR1, SERPINE1, TEK, ROBO4, RHOB, CALCRL, TIE1, TMEM100, PTPRB, RAMP2, EPAS1, EGFL7, MMP19, TBX4, MCAM, NDNF, KDR, ITGA5, HIF3A, SEMA4A	459	223	16792	4.26538	5.75984e-06	5.75984e-06	3.99784e-06
GOTERM_MF_DIRECT	GO:0005178~integrin binding	18	3.67347	2.3575e-09	EGFR, COL4A3, ICAM1, TLN1, LTBP4, UTRN, ITGA3, CX3CL1, PXN, KDR, CD9, VWF, LAMB2, ADAMTS8, ITGA5, FBLN5, ITGB6, EMP2	450	105	16881	6.43086	1.64789e-06	1.64789e-06	3.55458e-06
GOTERM_BP_DIRECT	GO:0007155~cell adhesion	38	7.7551	4.13193e-09	NEDD9, IL32, CX3CL1, CDH5, PXN, VCL, SEMA5A, CD9, KIAA1462, S1PR1, LAMB2, ITGB6, MSLN, CSF3R, RHOB, ZYX, LAMB1, ICAM1, COL4A3, SVEP1, EGFL7, ADGRE5, PODXL, ITGA3, PRKCE, MCAM, VWF, LAMA4, LAMA3, CD36, ITGA5, MFAP4, PDZD2, EMP2, ENG, THEMIS2, AOC3, PARVA	459	459	16792	3.02873	1.0524e-05	5.262e-06	7.30459e-06
GOTERM_CC_DIRECT	GO:0005578~proteinaceous extracellular matrix	27	5.5102	8.26614e-09	ALPL, LTBP2, MAMDC2, SPOCK2, LTBP4, ELN, SFTPA1, TIMP3, CRISPLD2, SFTPD, SERPINA1, COL4A4, FLRT3, COL4A3, BMP1, IL1RL1, MMP19, EFEMP1, NDNF, PRELP, SLIT3, VWF, ADAMTS9, ADAMTS8, FBLN5, SFTPA2, TGFBR3	473	268	18224	3.88161	2.96754e-06	3.70943e-07	1.13481e-05
GOTERM_BP_DIRECT	GO:0030198~extracellular matrix organization	23	4.69388	2.04921e-08	COL4A4, COL4A3, ICAM1, PDGFB, SPOCK2, ADAMTSL4, ELN, ITGA1, ITGA3, ABI3BP, NDNF, KDR, VWF, LAMA4, LAMA3, LAMB2, CRISPLD2, ITGA5, FBLN5, FOXF1, ITGB6, SERPINE1, LAMB1	459	196	16792	4.29301	5.21919e-05	1.73976e-05	3.62267e-05
GOTERM_BP_DIRECT	GO:0007179~transforming growth factor beta receptor signaling pathway	16	3.26531	2.61995e-08	ACVRL1, PDGFB, LTBP2, SMAD6, KLF10, FERMT2, TGFBR2, CLDN5, PXN, CDH5, FOS, CGN, TGFBR3, ZYX, HPGD, ENG	459	92	16792	6.36241	6.67279e-05	1.66824e-05	4.63165e-05
GOTERM_BP_DIRECT	GO:0001570~vasculogenesis	13	2.65306	2.76092e-08	RAMP2, CAV1, EGFL7, TGFBR2, FZD4, KDR, FOXF1, QKI, HEG1, TIE1, YAP1, TMEM100, ENG	459	56	16792	8.49269	7.03182e-05	1.4064e-05	4.88087e-05
GOTERM_BP_DIRECT	GO:0030335~positive regulation of cell migration	22	4.4898	3.23151e-08	EGFR, FGR, MYO1C, PDGFB, PODXL, CSF1, EDN1, MCAM, MYADM, KDR, SEMA5A, S1PR1, ITGA5, SEMA3G, CXCL16, FOXF1, PDGFRA, SEMA3B, LAMB1, CTSH, MYLK, SEMA4A	459	184	16792	4.37416	8.23032e-05	1.37177e-05	5.7128e-05
GOTERM_CC_DIRECT	GO:0005576~extracellular region	79	16.1224	4.38611e-08	F2RL3, A2M, TLN1, IL16, PDGFB, CXORF36, LTBP4, EDN1, FSTL3, CSPG4, TTN, VCL, CRY2, SERPINE1, GPX3, CSF3R, SERPINA1, LGI3, HHIP, APLN, GFOD1, EGFL7, MMP19, SERPING1, IL6R, NDNF, PRELP, SLIT3, CPAMD8, TFPI, MFAP4, CSF3, PRF1, FGFR4, ELN, CXCL2, CXCL8, CX3CL1, SFTPA1, ITM2B, IL7R, TIMP3, TNFRSF1A, LAMB2, CRISPLD2, FCN3, TEK, SFTPD, SFTPC, HEG1, LAMB1, HBB, SFTPB, CRIM1, COL4A4, COL4A3, LPL, BMP1, SV…	473	1610	18224	1.89053	1.5746e-05	1.74957e-06	6.02142e-05
GOTERM_BP_DIRECT	GO:0045766~positive regulation of angiogenesis	17	3.46939	9.08465e-08	SASH1, HYAL1, RAMP2, ACVRL1, TGFBR2, CXCL8, CX3CL1, AQP1, ANXA3, KDR, SEMA5A, TEK, SERPINE1, RHOB, RRAS, CTSH, ENG	459	115	16792	5.40805	0.000231359	3.30546e-05	0.000160602
GOTERM_CC_DIRECT	GO:0016324~apical plasma membrane	26	5.30612	1.75025e-07	CAV1, SHROOM4, OSMR, CSPG4, DUOX1, LMO7, GJA1, AQP1, CD9, FOLR1, TEK, MSN, GPIHBP1, MUC1, EGFR, HYAL2, PODXL, IL6R, SLC9A3R2, SLC34A2, TJP1, CD55, ADRB2, CD36, CA4, EMP2	473	291	18224	3.44241	6.2832e-05	6.28338e-06	0.000240281
GOTERM_BP_DIRECT	GO:0043547~positive regulation of GTPase activity	39	7.95918	3.04611e-07	DLC1, CAV2, FGFR4, A2M, PDGFB, AKAP13, ARHGAP18, CX3CL1, STARD13, ARHGAP6, PLEKHG1, S1PR1, STARD8, TEK, FGD5, ALS2CL, TBC1D2, EGFR, ICAM1, ARHGEF6, DOCK9, S100A10, ARHGAP29, ARHGEF15, DOCK6, DOCK4, ARHGAP31, SH2D3C, ADRB1, ARRB1, PDGFRA, RIN2, SPTBN1, DENND3, LRRK2, ARAP3, ARAP2, SPATA13, RIN3	459	565	16792	2.52526	0.000775544	9.69759e-05	0.000538502
GOTERM_CC_DIRECT	GO:0005887~integral component of plasma membrane	69	14.0816	4.91897e-07	F2RL3, STEAP4, KCNJ15, ACVRL1, SGMS2, LDLR, SLC6A4, CSPG4, GJA1, AQP1, VIPR1, SDC4, EDNRB, PCDH1, IL4R, CSF3R, CALCRL, TIE1, ZYX, HHIP, IFNGR1, ICAM1, RAMP2, PTPRM, SLCO4A1, ADGRE5, SLC34A2, STOM, ADRB2, THBD, CD36, ADRB1, TNFRSF10B, TNFRSF10D, CD81, PDGFRA, CAV2, CAV1, FGFR4, LRRC32, ENPP2, ABCA1, GPRC5A, SLCO2A1, CD9, SLC11A1, TNFRSF1A, FOLR1, TEK, SLC39A8, PTPRB, FLRT3, MUC1, TMPRSS2, FLT4, PO…	473	1415	18224	1.87878	0.000176576	1.60536e-05	0.000675294
GOTERM_CC_DIRECT	GO:0005911~cell-cell junction	19	3.87755	5.46421e-07	FLRT3, C10ORF54, TLN1, FGFR4, PTPRM, CLDN5, PCDH12, MYADM, FZD4, CDH5, VCL, KIAA1462, PCDH1, ITGA5, TEK, HEG1, CNN2, LIMD1, PDZD2	473	172	18224	4.25606	0.000196146	1.6347e-05	0.000750147
GOTERM_CC_DIRECT	GO:0009897~external side of plasma membrane	21	4.28571	7.49241e-07	ICAM1, LDLR, IL1RL1, TGFBR2, ITGA1, ITGA3, ABCA1, IL7R, MCAM, CD74, CDH5, CD9, S1PR1, CD36, ITGA5, ITGB6, HEG1, TGFBR3, ENG, GPIHBP1, CLEC14A	473	213	18224	3.79859	0.000268941	2.06904e-05	0.00102858
GOTERM_CC_DIRECT	GO:0043235~receptor complex	16	3.26531	1.03914e-06	PTPRB, EGFR, RAMP2, LDLR, FLT4, TGFBR2, NPR1, ITGA3, VIPR1, NOTCH2, TNFRSF1A, ADRB2, IL4R, ITGB6, TGFBR3, ENG	473	127	18224	4.85399	0.000372983	2.66462e-05	0.00142657
GOTERM_CC_DIRECT	GO:0001725~stress fiber	11	2.2449	1.06426e-06	MYO1C, SHROOM4, ABLIM3, FERMT2, TEK, CNN2, ZYX, MYLK, PXN, SYNPO, MYL9	473	54	18224	7.84841	0.000381996	2.54709e-05	0.00146105
GOTERM_MF_DIRECT	GO:0050431~transforming growth factor beta binding	7	1.42857	2.18669e-06	HYAL2, ACVRL1, CD36, LTBP4, TGFBR2, TGFBR3, ENG	450	16	16881	16.4121	0.00152733	0.000763956	0.00329698
GOTERM_MF_DIRECT	GO:0005515~protein binding	282	57.551	3.21171e-06	DLC1, A2M, LTBP2, LTBP4, EDN1, UTRN, FSTL3, PTPN21, SELENBP1, AQP1, CCDC141, USP54, CRY2, FLI1, SERPINE1, MAP3K8, ROS1, PTPRM, SERPING1, ERGIC1, SCEL, NPC2, CD36, UNC13D, RND1, PTRF, CGN, RGCC, PDGFRA, PMP22, ELN, NFKBIA, AKAP13, AFAP1L1, CD74, PXN, TAL1, MACF1, STX11, KLF6, BMP1, HPCAL1, LGALS3, IL1RL1, KLF10, SMAD6, TGFBR2, ATP11A, S100A10, HBA2, ACACB, KLF15, HBA1, AGER, KDR, NOTCH2, LAMA4, CD…	450	8785	16881	1.20418	0.00224247	0.000748049	0.00484242
GOTERM_BP_DIRECT	GO:0002576~platelet degranulation	14	2.85714	4.47751e-06	TLN1, A2M, PHACTR2, PDGFB, SERPING1, TTN, TIMP3, VCL, CD9, VWF, CD36, CLEC3B, SERPINE1, SERPINA1	459	103	16792	4.97257	0.0113395	0.00126634	0.00791522
GOTERM_CC_DIRECT	GO:0005856~cytoskeleton	27	5.5102	4.74012e-06	CMAHP, FGR, FERMT2, UTRN, PTPN21, PDLIM1, PXN, VCL, MACF1, TEK, CNN2, MSN, FGD5, DHCR24, BAIAP2, PRKCE, STOM, EPB41L2, TNKS1BP1, SYNE1, TNS1, RND1, PLEKHH2, ALOX15B, FRMD4B, ARAP3, PARVA	473	371	18224	2.80396	0.00170026	0.000106351	0.00650723
GOTERM_CC_DIRECT	GO:0005764~lysosome	20	4.08163	7.23718e-06	HYAL1, RAMP2, HYAL2, LDLR, ACP5, GJA1, NAPSA, SLC11A1, ADRB2, UNC13D, NPC2, SFTPD, CAT, PCYOX1, CALCRL, TNFAIP3, LRRK2, CTSH, DRAM1, SFTPB	473	226	18224	3.40961	0.00259478	0.000152821	0.00993503
GOTERM_BP_DIRECT	GO:2000352~negative regulation of endothelial cell apoptotic process	8	1.63265	7.72696e-06	SEMA5A, ICAM1, RAMP2, SERPINE1, TEK, TNFAIP3, NDNF, KDR	459	28	16792	10.4525	0.0194882	0.00196613	0.0136591
GOTERM_MF_DIRECT	GO:0005509~calcium ion binding	41	8.36735	8.32621e-06	PRF1, LTBP2, LDLR, SPOCK2, ENPP2, LTBP4, DUOX1, TTN, EDEM1, CDH5, MYL9, PCDH1, DYSF, HMCN1, CD93, MACF1, HEG1, EHD2, EHD4, HPCAL1, BMP1, SVEP1, EGFL7, ADGRE5, MMP19, EFEMP1, S100A10, PCDH12, CHP1, ANXA3, ITPR1, SLIT3, ANXA2P2, NOTCH2, THBD, ALOX15B, CLEC3B, FBLN5, NOTCH4, ANXA11, AOC3	450	717	16881	2.14511	0.00580314	0.00145395	0.0125533
GOTERM_BP_DIRECT	GO:0001937~negative regulation of endothelial cell proliferation	8	1.63265	9.94781e-06	CAV2, CAV1, ACVRL1, PTPRM, RGCC, GJA1, ATOH8, ENG	459	29	16792	10.0921	0.0250189	0.00230073	0.0175847
GOTERM_BP_DIRECT	GO:0030336~negative regulation of cell migration	13	2.65306	1.03287e-05	DLC1, ADARB1, ACVRL1, CX3CL1, VCL, ALOX15B, SERPINE1, RHOB, RRAS, CNN2, TIE1, ARAP3, ENG	459	95	16792	5.00621	0.0259644	0.00218988	0.018258
GOTERM_MF_DIRECT	GO:0005024~transforming growth factor beta-activated receptor activity	5	1.02041	1.62197e-05	ACVRL1, LTBP4, TGFBR2, TGFBR3, ENG	450	7	16881	26.7952	0.0112737	0.00226497	0.0244529
GOTERM_CC_DIRECT	GO:0042599~lamellar body	5	1.02041	2.86336e-05	SFTPA2, SFTPD, SFTPC, SFTPA1, SFTPB	473	8	18224	24.0803	0.010227	0.000570927	0.0393022
GOTERM_BP_DIRECT	GO:0007585~respiratory gaseous exchange	8	1.63265	3.04729e-05	NDST1, EDN1, SFTPA2, ELN, SFTPD, SFTPC, SFTPA1, SFTPB	459	34	16792	8.60797	0.0746799	0.00595264	0.0538574
GOTERM_BP_DIRECT	GO:0043129~surfactant homeostasis	5	1.02041	3.50474e-05	EPAS1, ADGRF5, SFTPD, NAPSA, CTSH	459	8	16792	22.8649	0.085399	0.00635596	0.0619402
GOTERM_BP_DIRECT	GO:0010628~positive regulation of gene expression	21	4.28571	3.53246e-05	RAMP2, FGFR4, CAV1, LDLR, PDGFB, LRRC32, CSF1, SLC6A4, GJA1, ITGA3, IL7R, SLC11A1, LAMP3, RPS6KA2, RGCC, QKI, CNN2, MSN, CTSH, ENG, KLF4	459	262	16792	2.9323	0.0860443	0.00598026	0.0624298
GOTERM_CC_DIRECT	GO:0005913~cell-cell adherens junction	23	4.69388	3.92966e-05	EGFR, TLN1, PTPRM, BAIAP2, DOCK9, ARHGAP18, LMO7, PDLIM1, GPRC5A, SLC9A3R2, VCL, TMEM2, TNKS1BP1, TJP1, MACF1, CGN, SPTBN1, CNN2, ZYX, PHLDB2, AHNAK, PARVA, EHD4	473	323	18224	2.74352	0.0140087	0.000742238	0.0539345
GOTERM_CC_DIRECT	GO:0005783~endoplasmic reticulum	42	8.57143	5.60272e-05	CAV1, FGFR4, MAMDC2, WFS1, EDEM1, FOS, FMO5, TGM2, SERPINA1, SEMA3B, CAT, TMEM100, CALCRL, FGD5, PIEZO1, IFNGR1, ACSL5, DHCR24, EHD4, COL4A3, HYAL2, GIMAP8, ATP11A, CHP1, PRKCE, ITPR1, KDR, MSRB3, KIF1C, STOM, VWF, ADAMTS9, NPC2, PTRF, ITGA5, TFPI, AHCYL2, EXT1, LRRK2, PDZD2, PPP1R15A, AOC3	473	828	18224	1.95435	0.0199134	0.00100521	0.0768889
GOTERM_BP_DIRECT	GO:0071222~cellular response to lipopolysaccharide	13	2.65306	6.00123e-05	CSF3, ZFP36, ICAM1, CXCL8, NFKB1, ABCA1, ANKRD1, EDNRB, CD36, CXCL16, SERPINE1, TFPI, TNFAIP3	459	113	16792	4.20876	0.141747	0.009508	0.106039
GOTERM_MF_DIRECT	GO:0019838~growth factor binding	7	1.42857	6.30344e-05	A2M, DUSP1, LTBP2, OSMR, FLT4, TEK, KDR	450	27	16881	9.72568	0.0431058	0.00731685	0.0949995
GOTERM_BP_DIRECT	GO:0007166~cell surface receptor signaling pathway	21	4.28571	6.615e-05	EGFR, COL4A3, ADGRD1, ADGRE5, ADGRF5, EDN1, ADGRG6, MKNK2, NPR1, TSPAN13, VIPR1, IL7R, AGER, CD9, EDNRB, ADRB2, TNFRSF10B, CD36, CD81, CALCRL, ADGRL2	459	274	16792	2.80387	0.15506	0.0098622	0.116878
GOTERM_BP_DIRECT	GO:0001666~response to hypoxia	16	3.26531	7.60545e-05	EGR1, MUC1, RAMP2, CAV1, ACVRL1, EPAS1, TGFBR2, SLC6A4, PDLIM1, AGER, ITPR1, TEK, TGFBR3, LIMD1, CAT, ENG	459	172	16792	3.40315	0.17611	0.0107044	0.134367
GOTERM_BP_DIRECT	GO:0050731~positive regulation of peptidyl-tyrosine phosphorylation	11	2.2449	7.63188e-05	CSF3, ICAM1, CD36, PDGFB, ENPP2, ITGA5, CD81, CSPG4, IL6R, CD74, EHD4	459	82	16792	4.90759	0.176665	0.010179	0.134834
GOTERM_BP_DIRECT	GO:0051056~regulation of small GTPase mediated signal transduction	14	2.85714	7.69745e-05	DLC1, A2M, ARHGEF6, AKAP13, ARHGAP18, ARHGAP29, STARD13, ARHGAP31, ARHGAP6, STARD8, RHOBTB2, RHOB, ARAP3, ARAP2	459	134	16792	3.8222	0.178038	0.00975518	0.135991
GOTERM_MF_DIRECT	GO:0002020~protease binding	12	2.44898	7.70156e-05	CFLAR, VWF, A2M, LDLR, SERPINB6, ADAMTSL4, SERPINE1, ITGA3, SERPINA1, TTN, TNFAIP3, TIMP3	450	101	16881	4.45703	0.0524125	0.00766136	0.116059
GOTERM_MF_DIRECT	GO:0005539~glycosaminoglycan binding	6	1.22449	8.3747e-05	SPOCK2, LTBP4, TGFBR2, TGFBR3, ENG, NDNF	450	18	16881	12.5044	0.056861	0.00729099	0.126197
GOTERM_BP_DIRECT	GO:0006915~apoptotic process	33	6.73469	8.76253e-05	DLC1, PRF1, ADAMTSL4, NFKBIA, FOXO1, GJA1, NFKB1, ZBTB16, KANK2, TMEM173, MAP3K8, RHOB, DHCR24, RNF144B, CFLAR, SGK1, ARHGEF6, TGFBR2, PRKCE, DAPK2, NOTCH2, TNFRSF10B, PLK3, ALOX15B, ARRB1, CSRNP1, HIF3A, GRK5, GADD45B, TNFAIP3, CTSH, DRAM1, PPP1R15A	459	567	16792	2.12922	0.200038	0.0105719	0.154794
GOTERM_CC_DIRECT	GO:0016020~membrane	86	17.551	9.43299e-05	CMAHP, KCNJ15, ACVRL1, LDLR, PDGFB, UTRN, SELENBP1, FOXO3, SPRY4, FOS, ITPRIP, RRAS, MGLL, ZNF106, CAT, YAP1, CALCRL, ROS1, AHNAK, IFNGR1, DHCR24, EGFR, ICAM1, DUOXA1, ADGRE5, IL6R, HLA-E, ERGIC1, TACC1, STOM, SH2D3C, UNC13D, CD36, LRP10, ALOX15B, CD81, PDGFRA, CA4, SERPINB1, PPP1R15A, ALPL, CAV2, PRF1, CAV1, MAMDC2, CSF1, AKAP13, IL32, ITM2B, IL7R, EDEM1, ABCA3, CD74, CDH5, SLCO2A1, SEMA5A, CD9,…	473	2200	18224	1.50612	0.033299	0.00161137	0.129422
GOTERM_BP_DIRECT	GO:0071347~cellular response to interleukin-1	10	2.04082	0.000128401	ICAM1, HYAL1, HYAL2, EDN1, TFPI, CXCL8, NFKB1, ANKRD1, CX3CL1, KLF2	459	71	16792	5.15266	0.278959	0.0147564	0.22675
GOTERM_BP_DIRECT	GO:0006936~muscle contraction	12	2.44898	0.000162093	TLN1, DYSF, UTRN, ITGA1, GJA1, SCN7A, TTN, VIPR1, MYLK, PXN, MYL9, VCL	459	107	16792	4.10286	0.338261	0.0177913	0.286168
GOTERM_BP_DIRECT	GO:0042744~hydrogen peroxide catabolic process	6	1.22449	0.000163113	GPX3, DUOX1, HBA2, CAT, HBA1, HBB	459	20	16792	10.9752	0.339978	0.0171628	0.287966
GOTERM_BP_DIRECT	GO:0000122~negative regulation of transcription from RNA polymerase II promoter	38	7.7551	0.000171688	CAV1, JDP2, WFS1, EDN1, PPARG, FOXO1, WWC2, NFKB1, ANKRD1, FOXO3, ZBTB16, SCGB1A1, KANK2, STAT6, TAL1, EDNRB, TCF21, TSC22D3, CRY2, REL, FOXF1, WWC3, PER1, TXNIP, EGR1, ZFP36, TBX2, KLF10, LMCD1, FOSB, WWTR1, PLK3, CD36, HEYL, BCL6B, ZBTB4, ENG, KLF4	459	720	16792	1.93082	0.35424	0.017341	0.303084
GOTERM_MF_DIRECT	GO:0003779~actin binding	20	4.08163	0.000172136	PHACTR2, MYO1C, ABLIM3, UTRN, SHANK3, VCL, EPB41L2, SYNE1, TNS1, MACF1, CGN, PLEKHH2, LIMCH1, SPTBN1, CNN2, MSN, LRRK2, MYLK, PARVA, SYNPO	450	278	16881	2.6988	0.113375	0.0132814	0.259228
GOTERM_BP_DIRECT	GO:0030334~regulation of cell migration	10	2.04082	0.000177309	SGK1, LAMA4, LAMA3, ENPP2, ROBO4, LMNA, RHOB, LDB2, SPATA13, VCL	459	74	16792	4.94377	0.36342	0.017221	0.312991
GOTERM_BP_DIRECT	GO:0006898~receptor-mediated endocytosis	16	3.26531	0.000182565	EGFR, TMPRSS2, LDLR, ENPP2, TGFBR2, SUSD2, HBA2, HBA1, ADRB2, CD36, LRP10, FOLR1, CXCL16, SFTPD, HBB, DMBT1	459	186	16792	3.147	0.371887	0.0170761	0.322255
GOTERM_BP_DIRECT	GO:0030097~hemopoiesis	9	1.83673	0.000188554	NOTCH2, TAL1, PDGFB, CSF1, NOTCH4, MKNK2, RTKN2, CNN2, ZBTB16	459	59	16792	5.58059	0.381397	0.017007	0.332809
GOTERM_CC_DIRECT	GO:0005604~basement membrane	10	2.04082	0.000200563	COL4A3, LAMA4, LAMA3, LAMB2, HMCN1, NTN4, LAMB1, TIMP3, MMRN2, ANXA2P2	473	79	18224	4.87703	0.0694779	0.0032678	0.27499
GOTERM_BP_DIRECT	GO:0010595~positive regulation of endothelial cell migration	8	1.63265	0.000228657	SASH1, FLT4, EDN1, TEK, RHOB, ATOH8, ANXA3, KDR	459	46	16792	6.36241	0.441474	0.0198843	0.403458
GOTERM_BP_DIRECT	GO:0051591~response to cAMP	8	1.63265	0.000228657	FOS, THBD, DUSP1, MMP19, TEK, DUOX1, PER1, FOSB	459	46	16792	6.36241	0.441474	0.0198843	0.403458
GOTERM_BP_DIRECT	GO:0006955~immune response	26	5.30612	0.000238708	CSF3, IL16, ENPP2, IFITM2, CXCL2, SUSD2, CXCL8, IL32, CX3CL1, VIPR1, IL7R, CD74, TNFRSF1A, SLC11A1, IL4R, APLN, IL18R1, IL1RL1, SMAD6, ADGRE5, SAMHD1, HLA-E, CD36, TNFRSF10B, TNFRSF10D, TGFBR3	459	421	16792	2.25934	0.455594	0.0200647	0.421158
GOTERM_CC_DIRECT	GO:0016323~basolateral plasma membrane	15	3.06122	0.000257183	EGFR, CAV1, LDLR, PDGFB, ITGA3, IL6R, AQP1, TJP1, ARRB1, FOLR1, TEK, CA4, MSN, HPGD, GPIHBP1	473	180	18224	3.21071	0.0882054	0.00400676	0.352494
GOTERM_CC_DIRECT	GO:0032587~ruffle membrane	10	2.04082	0.000266718	DLC1, TLN1, MYO1C, MACF1, FGR, ITGA5, PLA2G4F, FGD5, SPATA13, SPRY4	473	82	18224	4.6986	0.0913221	0.00398224	0.36554
GOTERM_CC_DIRECT	GO:0030027~lamellipodium	14	2.85714	0.000277038	PTPRM, ABLIM3, PODXL, ARHGEF6, NEDD9, PXN, ARHGAP31, DYSF, PLEKHH2, FGD5, ARAP3, SPATA13, MYLK, PARVA	473	160	18224	3.37125	0.0946834	0.00397092	0.37966
GOTERM_BP_DIRECT	GO:0007165~signal transduction	53	10.8163	0.000284676	DLC1, F2RL3, SLC44A2, ACVRL1, PPARG, GJA1, NFKB1, SDC4, SCGB1A1, MAP3K6, ARHGAP6, IL4R, STARD8, CSF3R, ZYX, TIE1, APLN, IFNGR1, EGFR, PTPRM, PRKCE, ARHGAP31, TNFRSF10B, THBD, CCND3, CLIC3, ARRB1, TNFRSF10D, RIN2, EXT1, RIN3, SPOCK2, NEDD9, CXCL8, IL7R, GPRC5A, CD74, PXN, STARD13, STAT6, TNFRSF1A, TEK, RTKN2, LIMD1, IL18R1, ERG, EPAS1, IL1RL1, ITPR1, RASSF4, RPS6KA2, ARAP3, ARAP2	459	1161	16792	1.67007	0.515759	0.0231212	0.502069
GOTERM_BP_DIRECT	GO:0050728~negative regulation of inflammatory response	10	2.04082	0.000292851	ZFP36, TNFRSF1A, SOCS3, FOXF1, TEK, ACP5, NFKB1, CALCRL, TNFAIP3, KLF4	459	79	16792	4.63087	0.525741	0.0230429	0.516451
GOTERM_MF_DIRECT	GO:0098641~cadherin binding involved in cell-cell adhesion	20	4.08163	0.000295362	EGFR, TLN1, BAIAP2, DOCK9, ARHGAP18, PDLIM1, SLC9A3R2, GPRC5A, VCL, TMEM2, TNKS1BP1, TJP1, MACF1, CGN, SPTBN1, CNN2, PHLDB2, AHNAK, PARVA, EHD4	450	290	16881	2.58713	0.186565	0.0204372	0.444415
GOTERM_CC_DIRECT	GO:0097208~alveolar lamellar body	4	0.816327	0.000325736	NAPSA, CTSH, ABCA3, SFTPB	473	6	18224	25.6857	0.110378	0.0044883	0.446258
GOTERM_MF_DIRECT	GO:0004896~cytokine receptor activity	7	1.42857	0.000338752	IL1RL1, OSMR, IL4R, CSF3R, IL6R, IL7R, CD74	450	36	16881	7.29426	0.210873	0.0212997	0.509545
GOTERM_BP_DIRECT	GO:0010629~negative regulation of gene expression	13	2.65306	0.000375126	ACVRL1, PDGFB, REL, LDLR, GJA1, UPK3B, NFKB1, ACACB, ENG, MYADM, ROS1, KLF4, SLIT3	459	137	16792	3.47146	0.615428	0.028543	0.661092
GOTERM_BP_DIRECT	GO:0044267~cellular protein metabolic process	12	2.44898	0.000383033	SFTPA2, SFTPD, LMCD1, SFTPC, SFTPA1, NAPSA, ITM2B, CTSH, ABCA3, SFTPB, SLC34A2, DMBT1	459	118	16792	3.72039	0.623099	0.0282913	0.674982
GOTERM_CC_DIRECT	GO:0005829~cytosol	116	23.6735	0.000408396	DLC1, A2M, IL16, SLC6A4, ADH1B, FOXO1, SELENBP1, ANKRD1, ITPKC, FOXO3, ACSS2, TTN, VCL, STARD8, MAP3K8, ZNF106, PDXK, SOCS2, SOCS3, BAIAP2, CHP1, RND1, PTRF, ALOX15B, ARRB1, RGCC, TNFAIP3, LRRK2, EMP2, FGR, ACP5, AKAP13, NFKBIA, IL32, PXN, MYL9, RHOBTB2, CFLAR, MYO1C, EPAS1, SMAD6, TGFBR2, DOCK9, C16ORF89, HBA2, ACACB, HBA1, DOCK6, DOCK4, TNKS1BP1, NOTCH4, PLA2G4F, SPTBN1, AHCYL2, MYLK, TLN1, FER…	473	3315	18224	1.34821	0.136399	0.00541654	0.559208
GOTERM_BP_DIRECT	GO:0008360~regulation of cell shape	13	2.65306	0.000457082	DLC1, ICAM1, FGR, BAIAP2, FERMT2, ARHGAP18, KDR, LIMD1, MSN, ARAP3, FGD5, SEMA4A, PARVA	459	140	16792	3.39707	0.687907	0.0327227	0.804975
GOTERM_MF_DIRECT	GO:0004714~transmembrane receptor protein tyrosine kinase activity	7	1.42857	0.00045906	EGFR, FLT4, TEK, PDGFRA, TIE1, ROS1, KDR	450	38	16881	6.91035	0.274545	0.0263918	0.689926
GOTERM_CC_DIRECT	GO:0045334~clathrin-coated endocytic vesicle	5	1.02041	0.000483244	SFTPA2, SFTPD, SFTPC, SFTPA1, SFTPB	473	15	18224	12.8428	0.159305	0.00617821	0.66138
GOTERM_MF_DIRECT	GO:0005096~GTPase activator activity	19	3.87755	0.000507909	DLC1, A2M, ARHGEF6, ARHGAP18, ARHGEF15, ARHGAP29, DOCK4, STARD13, ARHGAP31, ARHGAP6, ARRB1, STARD8, RIN2, ARAP3, LRRK2, ARAP2, ALS2CL, TBC1D2, RIN3	450	279	16881	2.55467	0.29891	0.0269471	0.763079
GOTERM_BP_DIRECT	GO:0010811~positive regulation of cell-substrate adhesion	7	1.42857	0.000524256	ITGA5, SPOCK2, FOXF1, ITGA3, PRKCE, ABI3BP, NDNF	459	38	16792	6.73914	0.737007	0.036421	0.922759
GOTERM_CC_DIRECT	GO:0097486~multivesicular body lumen	4	0.816327	0.000559076	SFTPC, NAPSA, CTSH, SFTPB	473	7	18224	22.0163	0.181895	0.006899	0.764797
GOTERM_MF_DIRECT	GO:0032947~protein complex scaffold	7	1.42857	0.000610287	CAV2, SASH1, CAV1, WWC3, AKAP13, WWC2, SLC9A3R2	450	40	16881	6.56483	0.347354	0.0300202	0.916232
GOTERM_BP_DIRECT	GO:0071260~cellular response to mechanical stimulus	9	1.83673	0.000680553	EGFR, TNFRSF1A, TNFRSF10B, GJA1, NFKB1, CNN2, ANKRD1, AQP1, ENG	459	71	16792	4.63739	0.823416	0.0457826	1.1963
GOTERM_BP_DIRECT	GO:0035994~response to muscle stretch	5	1.02041	0.000765862	FOS, EDN1, NFKBIA, NFKB1, ANKRD1	459	16	16792	11.4325	0.857925	0.0500563	1.34531
GOTERM_BP_DIRECT	GO:0010744~positive regulation of macrophage derived foam cell differentiation	5	1.02041	0.000765862	LPL, CD36, ALOX15B, CSF1, NFKB1	459	16	16792	11.4325	0.857925	0.0500563	1.34531
GOTERM_BP_DIRECT	GO:0007160~cell-matrix adhesion	10	2.04082	0.000772301	FBLN5, FERMT2, MSLN, ITGB6, ITGA1, ITGA3, ZYX, EMP2, PXN, VCL	459	90	16792	4.06488	0.860237	0.0492049	1.35655
GOTERM_CC_DIRECT	GO:0030864~cortical actin cytoskeleton	7	1.42857	0.00079071	DLC1, SHROOM4, PLEKHH2, UTRN, CLDN5, AKAP13, MYADM	473	43	18224	6.27209	0.247216	0.00942125	1.08007
GOTERM_BP_DIRECT	GO:0050729~positive regulation of inflammatory response	9	1.83673	0.000820106	EGFR, TNFRSF1A, LPL, HYAL2, LDLR, IL1RL1, SERPINE1, TGM2, CX3CL1	459	73	16792	4.51034	0.876272	0.0509005	1.43994
GOTERM_BP_DIRECT	GO:0030155~regulation of cell adhesion	7	1.42857	0.00103213	ICAM1, LAMA4, LAMA3, S1PR1, LMO7, CXCL8, ENG	459	43	16792	5.95552	0.927936	0.0621367	1.80902
GOTERM_BP_DIRECT	GO:0031623~receptor internalization	7	1.42857	0.00103213	CD9, RAMP2, CAV1, CD36, CD81, CXCL8, CALCRL	459	43	16792	5.95552	0.927936	0.0621367	1.80902
GOTERM_BP_DIRECT	GO:0048661~positive regulation of smooth muscle cell proliferation	8	1.63265	0.0011892	EGFR, S1PR1, PDGFB, EDN1, TGFBR2, TGM2, CALCRL, IL6R	459	60	16792	4.87785	0.951718	0.0696177	2.0816
GOTERM_BP_DIRECT	GO:0071456~cellular response to hypoxia	10	2.04082	0.00122856	ICAM1, EPAS1, RGCC, EDN1, LMNA, ANKRD1, FOXO3, PRKCE, AQP1, NDNF	459	96	16792	3.81082	0.956329	0.0702277	2.14979
GOTERM_BP_DIRECT	GO:0007043~cell-cell junction assembly	5	1.02041	0.00123316	TLN1, TJP1, CLDN5, HEG1, CDH5	459	18	16792	10.1622	0.956838	0.0689358	2.15775
GOTERM_BP_DIRECT	GO:0008285~negative regulation of cell proliferation	23	4.69388	0.00132148	DLC1, COL4A3, ACVRL1, ADARB1, SMAD6, KLF10, ITGA1, CXCL8, ZBTB16, CDH5, KANK2, SLIT3, NOTCH2, CD9, TNS2, ADAMTS8, ALOX15B, RPS6KA2, RGCC, PMP22, TOB2, KLF4, DHCR24	459	396	16792	2.12482	0.965543	0.072113	2.3106
GOTERM_CC_DIRECT	GO:0005901~caveola	8	1.63265	0.00142419	DLC1, CAV2, CAV1, PTRF, SDPR, TGFBR2, EMP2, EHD2	473	65	18224	4.74197	0.400495	0.0163694	1.93757
GOTERM_BP_DIRECT	GO:0045944~positive regulation of transcription from RNA polymerase II promoter	44	8.97959	0.00144423	CSF3, FOSL2, ACVRL1, ABLIM3, EDN1, PPARG, FSTL3, NFKBIA, FOXO1, NFKB1, ANKRD1, FOXO3, STAT6, TAL1, SLC11A1, FOS, TNFRSF1A, TCF21, TMEM173, FLI1, S1PR1, REL, FOXF1, SERPINE1, PER1, YAP1, EGFR, EGR1, HYAL2, EPAS1, LDB2, KLF15, FOSB, WWTR1, ADRB2, ARRB1, CSRNP1, HEYL, CD81, RGCC, HIF3A, KLF2, ENG, KLF4	459	981	16792	1.64087	0.974805	0.0769059	2.52265
GOTERM_BP_DIRECT	GO:0090197~positive regulation of chemokine secretion	4	0.816327	0.00149785	LPL, IL1RL1, ALOX15B, IL4R	459	9	16792	16.2595	0.978026	0.0780198	2.61514
GOTERM_BP_DIRECT	GO:0007507~heart development	14	2.85714	0.00156821	FLRT3, RAMP2, PDGFB, PPARG, TGFBR2, EDN1, GJA1, AKAP13, ITGA3, RPS6KA2, FOXF1, TEK, HEG1, CALCRL	459	183	16792	2.79877	0.981636	0.0799051	2.73638
GOTERM_CC_DIRECT	GO:0005667~transcription factor complex	14	2.85714	0.00161608	EPAS1, TBX2, SMAD6, LDB2, PDLIM1, ANKRD1, WWTR1, TAL1, FOS, REL, FOXF1, LIMD1, YAP1, ELMSAN1	473	193	18224	2.79482	0.440461	0.0179814	2.19594
GOTERM_BP_DIRECT	GO:0042127~regulation of cell proliferation	14	2.85714	0.00172843	TXNIP, SGK1, FGR, TGFBR2, CXCL2, NFKBIA, STAT6, TAL1, TNFRSF1A, TNFRSF10B, TNFRSF10D, IL4R, CNN2, ENG	459	185	16792	2.76851	0.987798	0.0859966	3.01194
GOTERM_BP_DIRECT	GO:0010951~negative regulation of endopeptidase activity	11	2.2449	0.00176126	COL4A3, A2M, SERPINB6, CPAMD8, SPOCK2, SERPINE1, TFPI, SERPINB1, SERPING1, SERPINA1, CRIM1	459	121	16792	3.32581	0.988778	0.085884	3.06832
GOTERM_BP_DIRECT	GO:0042493~response to drug	19	3.87755	0.00177383	TXNIP, ICAM1, LPL, PTPRM, PPARG, TGFBR2, SLC6A4, ITGA3, FOSB, ACACB, ABCA1, AQP1, ABCA3, SCGB1A1, FOS, TJP1, ACSL1, CAT, DUSP6	459	304	16792	2.28649	0.989132	0.0848487	3.08989
GOTERM_BP_DIRECT	GO:0032496~response to lipopolysaccharide	13	2.65306	0.00182913	ALPL, CXCL2, EDN1, ACP5, SCGB1A1, TRIB1, FOS, SLC11A1, TNFRSF1A, TJP1, THBD, TNFRSF10B, TNFRSF10D	459	164	16792	2.89994	0.990562	0.0857709	3.18475
GOTERM_CC_DIRECT	GO:0031982~vesicle	11	2.2449	0.00184101	MUC1, STOM, LAMP3, CD81, PLA2G4F, MSN, GPRC5A, AHNAK, ALDH3B1, IFNGR1, SLC34A2	473	128	18224	3.31105	0.48394	0.0198468	2.49801
GOTERM_BP_DIRECT	GO:1902042~negative regulation of extrinsic apoptotic signaling pathway via death domain receptors	6	1.22449	0.00186528	ICAM1, CFLAR, TNFRSF10B, SERPINE1, TMBIM1, TNFAIP3	459	33	16792	6.65161	0.991394	0.0858153	3.24672
GOTERM_BP_DIRECT	GO:0010634~positive regulation of epithelial cell migration	6	1.22449	0.00186528	HYAL1, ENPP2, TGFBR2, ITGA3, PRKCE, CTSH	459	33	16792	6.65161	0.991394	0.0858153	3.24672
GOTERM_BP_DIRECT	GO:0008217~regulation of blood pressure	8	1.63265	0.00190805	EDNRB, RAMP2, SGK1, ACVRL1, EDN1, PPARG, NPR1, HBB	459	65	16792	4.50263	0.992284	0.0861441	3.31999
GOTERM_CC_DIRECT	GO:0005794~Golgi apparatus	38	7.7551	0.00191493	CAV2, FGFR4, LDLR, SGMS2, PPARG, FSTL3, GJA1, NEDD9, ABCA1, ITM2B, SPRY4, ST6GALNAC6, TMEM173, MACF1, MSLN, SERPINA1, CAT, FGD5, STX11, MTUS1, BMP1, GIMAP8, TMBIM1, PRKCE, KDR, KIF1C, SYNE1, CD36, ITGA5, CLIC5, HSPB8, CA4, SH3D19, LRRK2, EXT1, EMP2, PPP1R15A, AOC3	473	863	18224	1.69651	0.497479	0.0200353	2.59709
GOTERM_CC_DIRECT	GO:0005737~cytoplasm	165	33.6735	0.00206691	DLC1, IL16, PDGFB, EDN1, UTRN, LMO7, FOXO1, PDLIM1, PTPN21, ANKRD1, FOXO3, ACSS2, AQP1, KANK2, CCDC141, CRY2, MAP3K8, RBMS3, ATOH8, C1ORF198, EGFR, PTPRM, PDXK, SOCS2, SOCS3, BAIAP2, CHP1, TACC1, SCEL, TACC2, SLC34A2, RBPMS, TNS1, PTRF, ALOX15B, ARRB1, HSPB8, RGCC, PDGFRA, LRRK2, TNFAIP3, EMP2, SPATA13, FGFR4, PEAK1, NFKBIA, AKAP13, NEDD9, AFAP1L1, PXN, FAM65C, MACF1, TEK, FGD5, MUC1, CFLAR, LGAL…	473	5222	18224	1.21739	0.524215	0.020999	2.80052
GOTERM_MF_DIRECT	GO:0031720~haptoglobin binding	3	0.612245	0.00208036	HBA2, HBA1, HBB	450	3	16881	37.5133	0.76676	0.0924856	3.0912
GOTERM_BP_DIRECT	GO:0050919~negative chemotaxis	6	1.22449	0.0021386	SEMA5A, FLRT3, SEMA3G, SEMA3B, SEMA4A, SLIT3	459	34	16792	6.45598	0.995716	0.0943864	3.71402
GOTERM_BP_DIRECT	GO:0030185~nitric oxide transport	3	0.612245	0.0021867	EDN1, AQP1, HBB	459	3	16792	36.5839	0.996211	0.0947685	3.79604
GOTERM_MF_DIRECT	GO:0004601~peroxidase activity	5	1.02041	0.00246906	GPX3, DUOX1, HBA2, HBA1, HBB	450	22	16881	8.52576	0.822361	0.102373	3.65877
GOTERM_BP_DIRECT	GO:0001938~positive regulation of endothelial cell proliferation	8	1.63265	0.00269442	SEMA5A, CAV2, ACVRL1, PDGFB, EGFL7, FLT4, TEK, KDR	459	69	16792	4.24161	0.998964	0.113576	4.65776
GOTERM_MF_DIRECT	GO:0019901~protein kinase binding	21	4.28571	0.00269926	ZFP36, EGFR, SASH1, CAV2, CAV1, ACVRL1, FGR, UTRN, CSPG4, NPR1, FOXO3, TTN, PXN, TMEM173, DUSP3, CCND3, RGCC, ZBTB4, MSN, EMP2, PPP1R15A	450	376	16881	2.09516	0.848828	0.105184	3.99345
GOTERM_BP_DIRECT	GO:0016477~cell migration	13	2.65306	0.00272027	ERG, FGFR4, S1PR1, FGR, PODXL, PEAK1, CSPG4, TGFBR3, LIMD1, SDC4, ENG, EMP2, SPATA13	459	172	16792	2.76506	0.99903	0.112743	4.70145
GOTERM_BP_DIRECT	GO:0034097~response to cytokine	7	1.42857	0.00280532	FOS, REL, OSMR, CXCL16, ACP5, IL6R, SCGB1A1	459	52	16792	4.92475	0.999219	0.114209	4.84502
GOTERM_BP_DIRECT	GO:1901653~cellular response to peptide	4	0.816327	0.00282484	KLF10, KLF15, KLF2, KLF4	459	11	16792	13.3032	0.999257	0.113154	4.87795
GOTERM_BP_DIRECT	GO:0071300~cellular response to retinoic acid	8	1.63265	0.00292509	MUC1, SLC6A4, PPARG, YAP1, ABCA1, AQP1, FZD4, KLF4	459	70	16792	4.18101	0.999425	0.115129	5.04687
GOTERM_BP_DIRECT	GO:0019221~cytokine-mediated signaling pathway	11	2.2449	0.00315887	FLRT3, CSF3, TNFRSF1A, SOCS2, SOCS3, TGM2, DUOX1, CSF3R, IL6R, CX3CL1, CISH	459	131	16792	3.07193	0.999684	0.121881	5.43967
GOTERM_BP_DIRECT	GO:0018108~peptidyl-tyrosine phosphorylation	12	2.44898	0.00319959	EGFR, FGFR4, PDGFB, FGR, FLT4, PEAK1, TEK, EFEMP1, PDGFRA, TIE1, TTN, KDR	459	153	16792	2.86932	0.999715	0.12152	5.50794
GOTERM_BP_DIRECT	GO:0003148~outflow tract septum morphogenesis	5	1.02041	0.00320397	TBX2, SMAD6, TGFBR2, ENG, PARVA	459	23	16792	7.95302	0.999718	0.119894	5.51527
GOTERM_BP_DIRECT	GO:0098609~cell-cell adhesion	17	3.46939	0.00320865	FLRT3, BAIAP2, DOCK9, ARHGAP18, PDLIM1, SLC9A3R2, GPRC5A, TMEM2, TNKS1BP1, TJP1, MACF1, CGN, SPTBN1, CNN2, PHLDB2, AHNAK, EHD4	459	271	16792	2.29493	0.999721	0.118325	5.52312
GOTERM_BP_DIRECT	GO:0043066~negative regulation of apoptotic process	24	4.89796	0.0034336	EGFR, CFLAR, LIMS2, SOCS2, SOCS3, SMAD6, FLT4, NFKBIA, FOXO1, NFKB1, AQP1, CD74, KDR, NOTCH2, EDNRB, PLK3, DUSP1, TNFRSF10D, TEK, TGM2, CAT, GRK5, CTSH, DHCR24	459	455	16792	1.9297	0.999843	0.124302	5.89933
GOTERM_MF_DIRECT	GO:0048185~activin binding	4	0.816327	0.00343804	ACVRL1, FSTL3, TGFBR3, ENG	450	12	16881	12.5044	0.909945	0.125183	5.0602
GOTERM_BP_DIRECT	GO:0034446~substrate adhesion-dependent cell spreading	6	1.22449	0.00352879	FERMT2, PEAK1, TEK, LAMB1, FZD4, PARVA	459	38	16792	5.7764	0.999877	0.125746	6.0581
GOTERM_BP_DIRECT	GO:2000279~negative regulation of DNA biosynthetic process	4	0.816327	0.00369073	ACVRL1, DUSP1, GJA1, ANKRD1	459	12	16792	12.1946	0.999919	0.129333	6.32764
GOTERM_MF_DIRECT	GO:0008201~heparin binding	12	2.44898	0.00372711	LPL, FGFR4, ADAMTS8, LTBP2, CRISPLD2, CLEC3B, TGFBR3, AGER, ABI3BP, NDNF, PRELP, SLIT3	450	160	16881	2.8135	0.926474	0.128356	5.47458
GOTERM_CC_DIRECT	GO:0031838~haptoglobin-hemoglobin complex	3	0.612245	0.00387973	HBA2, HBA1, HBB	473	4	18224	28.8964	0.752299	0.038023	5.19671
GOTERM_CC_DIRECT	GO:0071953~elastic fiber	3	0.612245	0.00387973	FBLN5, ELN, MFAP4	473	4	18224	28.8964	0.752299	0.038023	5.19671
GOTERM_BP_DIRECT	GO:0003006~developmental process involved in reproduction	3	0.612245	0.00429439	ALPL, CSF1, CYSTM1	459	4	16792	27.4379	0.999983	0.146884	7.32592
GOTERM_BP_DIRECT	GO:0032269~negative regulation of cellular protein metabolic process	3	0.612245	0.00429439	EDNRB, EDN1, NFKB1	459	4	16792	27.4379	0.999983	0.146884	7.32592
GOTERM_BP_DIRECT	GO:0010193~response to ozone	3	0.612245	0.00429439	EDN1, CAT, SCGB1A1	459	4	16792	27.4379	0.999983	0.146884	7.32592
GOTERM_MF_DIRECT	GO:0048306~calcium-dependent protein binding	7	1.42857	0.00430832	A2M, WFS1, ANXA11, CHP1, VPS37B, ANXA3, DMBT1	450	58	16881	4.52747	0.951102	0.140067	6.30262
GOTERM_MF_DIRECT	GO:0004867~serine-type endopeptidase inhibitor activity	9	1.83673	0.00431566	A2M, SERPINB6, CPAMD8, SERPINE1, TFPI, SERPINB1, SERPING1, SERPINA1, CRIM1	450	97	16881	3.48062	0.951354	0.134078	6.31305
GOTERM_MF_DIRECT	GO:0005041~low-density lipoprotein receptor activity	4	0.816327	0.00438193	CD36, LDLR, LRP10, CXCL16	450	13	16881	11.5426	0.953565	0.130235	6.40701
GOTERM_BP_DIRECT	GO:0002040~sprouting angiogenesis	5	1.02041	0.00438465	RAMP2, FLT4, TEK, ENG, PARVA	459	25	16792	7.31678	0.999986	0.147762	7.47433
GOTERM_BP_DIRECT	GO:0070301~cellular response to hydrogen peroxide	7	1.42857	0.00446191	STAT6, RHOB, FOXO1, KLF2, TNFAIP3, AQP1, KLF4	459	57	16792	4.49276	0.999989	0.148215	7.60118
GOTERM_BP_DIRECT	GO:0030324~lung development	8	1.63265	0.00464187	EGFR, EPAS1, CRISPLD2, FOXF1, TBX4, FSTL3, HEG1, ITGA3	459	76	16792	3.85093	0.999993	0.151757	7.89601
GOTERM_BP_DIRECT	GO:0048246~macrophage chemotaxis	4	0.816327	0.00470163	EDNRB, LGALS3, SFTPD, CX3CL1	459	13	16792	11.2566	0.999994	0.151622	7.99371
GOTERM_BP_DIRECT	GO:0035810~positive regulation of urine volume	4	0.816327	0.00470163	EDNRB, HYAL2, EDN1, NPR1	459	13	16792	11.2566	0.999994	0.151622	7.99371
GOTERM_BP_DIRECT	GO:0051259~protein oligomerization	7	1.42857	0.00486482	CAV2, SLC6A4, TEK, CHP1, GJA1, TNFAIP3, AHNAK	459	58	16792	4.4153	0.999996	0.15452	8.26004
GOTERM_BP_DIRECT	GO:0070373~negative regulation of ERK1 and ERK2 cascade	7	1.42857	0.00486482	DUSP3, DUSP1, ARRB1, TIMP3, SPRY4, KLF4, DUSP6	459	58	16792	4.4153	0.999996	0.15452	8.26004
GOTERM_BP_DIRECT	GO:0070527~platelet aggregation	6	1.22449	0.00492861	TLN1, PDGFRA, CSRP1, HBB, MYL9, VCL	459	41	16792	5.35374	0.999997	0.154468	8.36395
GOTERM_MF_DIRECT	GO:0045499~chemorepellent activity	5	1.02041	0.00533498	SEMA5A, FLRT3, SEMA3G, SEMA3B, SEMA4A	450	27	16881	6.94691	0.976225	0.150044	7.74878
GOTERM_MF_DIRECT	GO:0000989~transcription factor activity, transcription factor binding	4	0.816327	0.00546794	CRY2, PER1, FOXO1, LDB2	450	14	16881	10.7181	0.978346	0.147593	7.93454
GOTERM_MF_DIRECT	GO:0004872~receptor activity	14	2.85714	0.00549851	ICAM1, IL18R1, LDLR, AGER, NOTCH2, THBD, TNFRSF10B, CD93, FOLR1, TEK, ITGB6, NOTCH4, ROBO4, CSF3R	450	217	16881	2.42022	0.978807	0.142867	7.9772
GOTERM_CC_DIRECT	GO:0005768~endosome	14	2.85714	0.00595503	EGFR, STEAP4, FGFR4, CAV1, LDLR, VPS37B, KDR, ADRB2, S1PR1, DYSF, FOLR1, SNX33, CALCRL, LRRK2	473	225	18224	2.39733	0.882844	0.0563053	7.87257
GOTERM_BP_DIRECT	GO:0045429~positive regulation of nitric oxide biosynthetic process	6	1.22449	0.00605601	EGFR, ICAM1, EDN1, KLF2, HBB, KLF4	459	43	16792	5.10473	1	0.18419	10.1821
GOTERM_BP_DIRECT	GO:0042060~wound healing	8	1.63265	0.00614915	EGFR, SLC11A1, MACF1, TGFBR2, PDGFRA, CNN2, SDC4, ENG	459	80	16792	3.65839	1	0.184561	10.3308
GOTERM_BP_DIRECT	GO:0046718~viral entry into host cell	8	1.63265	0.00614915	ICAM1, CD55, HYAL2, LAMP3, LDLR, ITGA5, ITGB6, CD81	459	80	16792	3.65839	1	0.184561	10.3308
GOTERM_BP_DIRECT	GO:0050900~leukocyte migration	10	2.04082	0.00623174	ICAM1, CAV1, THBD, ITGA5, PODXL, TEK, ESAM, ITGA3, MSN, CD74	459	122	16792	2.99868	1	0.184641	10.4624
GOTERM_CC_DIRECT	GO:0033093~Weibel-Palade body	3	0.612245	0.0063555	VWF, UNC13D, EDN1	473	5	18224	23.1171	0.898623	0.0584562	8.3808
GOTERM_CC_DIRECT	GO:0033256~I-kappaB/NF-kappaB complex	3	0.612245	0.0063555	REL, NFKBIA, NFKB1	473	5	18224	23.1171	0.898623	0.0584562	8.3808
GOTERM_CC_DIRECT	GO:0000139~Golgi membrane	27	5.5102	0.00637351	STEAP4, CAV2, CAV1, PDGFB, NDST1, GJA1, ITM2B, CD74, TNFRSF1A, ST6GALNAC6, FOLR1, B3GNT7, SERPINA1, GALNT18, DHCR24, EGFR, HYAL2, CHP1, HLA-E, ERGIC1, NOTCH2, CD55, ARRB1, NOTCH4, GBP4, EXT1, EMP2	473	591	18224	1.76019	0.89928	0.0571582	8.40359
GOTERM_BP_DIRECT	GO:0016337~single organismal cell-cell adhesion	9	1.83673	0.00637983	EGFR, C10ORF54, ICAM1, LIMS2, CD93, FOXF1, LMO7, ESAM, CDH5	459	101	16792	3.25995	1	0.18645	10.698
GOTERM_MF_DIRECT	GO:0019903~protein phosphatase binding	7	1.42857	0.0064741	STAT6, EGFR, FLT4, PPARG, ITGA1, ROS1, CDH5	450	63	16881	4.16815	0.989328	0.160224	9.32895
GOTERM_BP_DIRECT	GO:0035023~regulation of Rho protein signal transduction	8	1.63265	0.00657716	DLC1, PLEKHG1, ARHGEF6, AKAP13, ARHGEF15, FGD5, SPATA13, ALS2CL	459	81	16792	3.61322	1	0.18949	11.011
GOTERM_BP_DIRECT	GO:0016525~negative regulation of angiogenesis	7	1.42857	0.00674705	COL4A3, PTPRM, RGCC, TEK, NPR1, TIE1, SEMA4A	459	62	16792	4.13044	1	0.191744	11.2797
GOTERM_BP_DIRECT	GO:0070836~caveola assembly	3	0.612245	0.00702831	CAV2, CAV1, EMP2	459	5	16792	21.9503	1	0.19674	11.7228
GOTERM_BP_DIRECT	GO:0032870~cellular response to hormone stimulus	6	1.22449	0.00735337	RAMP2, FOS, DUSP1, SOCS2, FOSB, SLIT3	459	45	16792	4.87785	1	0.202669	12.2323
GOTERM_MF_DIRECT	GO:0001948~glycoprotein binding	7	1.42857	0.00752996	EGFR, VWF, LDLR, ITGA3, SERPINA1, LRRK2, EDEM1	450	65	16881	4.0399	0.994925	0.177725	10.771
GOTERM_BP_DIRECT	GO:0048662~negative regulation of smooth muscle cell proliferation	5	1.02041	0.00755662	PPARG, NPR1, TNFAIP3, KLF4, TRIB1	459	29	16792	6.30757	1	0.205465	12.5494
GOTERM_BP_DIRECT	GO:0046777~protein autophosphorylation	12	2.44898	0.00765401	EGFR, FGFR4, FGR, FLT4, PEAK1, TEK, PDGFRA, MKNK2, GRK5, DAPK2, LRRK2, KDR	459	172	16792	2.55236	1	0.205651	12.701
GOTERM_MF_DIRECT	GO:0030165~PDZ domain binding	8	1.63265	0.00794723	ADRB1, BAIAP2, TGFBR3, GJA1, ARHGAP29, FZD4, CRIM1, DOCK4	450	86	16881	3.48961	0.996217	0.180605	11.335
GOTERM_BP_DIRECT	GO:0060326~cell chemotaxis	7	1.42857	0.0084696	SEMA5A, PDGFB, CXCL2, PDGFRA, CX3CL1, ENG, DOCK4	459	65	16792	3.9398	1	0.222682	13.9608
GOTERM_BP_DIRECT	GO:0043627~response to estrogen	7	1.42857	0.0084696	CAV1, IL4R, SMAD6, TGFBR2, TEK, PPARG, SLC34A2	459	65	16792	3.9398	1	0.222682	13.9608
GOTERM_BP_DIRECT	GO:0014068~positive regulation of phosphatidylinositol 3-kinase signaling	7	1.42857	0.0084696	CSF3, PDGFB, FGR, TEK, PDGFRA, CAT, KDR	459	65	16792	3.9398	1	0.222682	13.9608
GOTERM_CC_DIRECT	GO:0031410~cytoplasmic vesicle	14	2.85714	0.00858787	HYAL1, CAV2, HYAL2, CAV1, MYO1C, ADGRF5, DAPK2, ARRB1, ITGA5, SNX33, LRRK2, EMP2, RIN3, TBC1D2	473	235	18224	2.29532	0.954787	0.0744887	11.1665
GOTERM_BP_DIRECT	GO:0051895~negative regulation of focal adhesion assembly	4	0.816327	0.00866408	DLC1, ARHGAP6, ACVRL1, PHLDB2	459	16	16792	9.14597	1	0.224893	14.2586
GOTERM_BP_DIRECT	GO:0030301~cholesterol transport	4	0.816327	0.00866408	CAV1, CD36, NPC2, LDLR	459	16	16792	9.14597	1	0.224893	14.2586
GOTERM_BP_DIRECT	GO:0003203~endocardial cushion morphogenesis	4	0.816327	0.00866408	ACVRL1, TBX2, HEYL, ENG	459	16	16792	9.14597	1	0.224893	14.2586
GOTERM_BP_DIRECT	GO:0070374~positive regulation of ERK1 and ERK2 cascade	12	2.44898	0.00866431	EGFR, ICAM1, FGFR4, CD36, PDGFB, ARRB1, FLT4, TEK, PDGFRA, CX3CL1, CD74, KDR	459	175	16792	2.50861	1	0.222651	14.259
GOTERM_CC_DIRECT	GO:0001726~ruffle	8	1.63265	0.00881965	TLN1, ITGA5, PODXL, BAIAP2, FRMD4B, FGD5, ARAP3, MYADM	473	90	18224	3.42476	0.958427	0.0746362	11.4512
GOTERM_CC_DIRECT	GO:0005923~bicellular tight junction	9	1.83673	0.00914999	CGNL1, TJP1, CLDN18, CGN, CLDN5, ESAM, PMP22, CDH5, SYNPO	473	113	18224	3.06864	0.963116	0.0755633	11.8555
GOTERM_CC_DIRECT	GO:0005912~adherens junction	6	1.22449	0.00927718	KIAA1462, RND1, ESAM, LIMD1, CDH5, VCL	473	50	18224	4.62342	0.964777	0.0748646	12.0107
GOTERM_BP_DIRECT	GO:0030032~lamellipodium assembly	5	1.02041	0.00959248	S1PR1, ARHGEF6, ABLIM3, SPATA13, VCL	459	31	16792	5.90063	1	0.241068	15.6671
GOTERM_CC_DIRECT	GO:0031526~brush border membrane	6	1.22449	0.0100722	CD36, FOLR1, CYBRD1, CA4, AQP1, SLC34A2	473	51	18224	4.53277	0.973597	0.0792777	12.9752
GOTERM_BP_DIRECT	GO:0042310~vasoconstriction	4	0.816327	0.0103107	EDNRB, CAV1, SLC6A4, EDN1	459	17	16792	8.60797	1	0.254206	16.7417
GOTERM_BP_DIRECT	GO:0051497~negative regulation of stress fiber assembly	4	0.816327	0.0103107	DLC1, ARHGAP6, S1PR1, PHLDB2	459	17	16792	8.60797	1	0.254206	16.7417
GOTERM_BP_DIRECT	GO:0042045~epithelial fluid transport	3	0.612245	0.0103529	EDNRB, EDN1, ITPR1	459	6	16792	18.2919	1	0.252692	16.8045
GOTERM_BP_DIRECT	GO:0035331~negative regulation of hippo signaling	3	0.612245	0.0103529	WWC3, WWC2, LIMD1	459	6	16792	18.2919	1	0.252692	16.8045
GOTERM_BP_DIRECT	GO:0007044~cell-substrate junction assembly	3	0.612245	0.0103529	TLN1, TNS1, ITGA5	459	6	16792	18.2919	1	0.252692	16.8045
GOTERM_BP_DIRECT	GO:0071356~cellular response to tumor necrosis factor	9	1.83673	0.0104815	ZFP36, ICAM1, HYAL1, HYAL2, EDN1, CXCL8, ANKRD1, CX3CL1, KLF2	459	110	16792	2.99323	1	0.253015	16.9954
GOTERM_BP_DIRECT	GO:0006979~response to oxidative stress	9	1.83673	0.0104815	EGFR, RBPMS, DUSP1, GPX3, DUOX1, PDLIM1, LRRK2, MSRB3, DHCR24	459	110	16792	2.99323	1	0.253015	16.9954
GOTERM_BP_DIRECT	GO:0009749~response to glucose	7	1.42857	0.0104868	TXNIP, EGR1, COL4A3, LPL, TGFBR2, GJA1, SIDT2	459	68	16792	3.76599	1	0.250777	17.0032
GOTERM_BP_DIRECT	GO:0071560~cellular response to transforming growth factor beta stimulus	6	1.22449	0.0105059	CAV1, HYAL2, ACVRL1, CLEC3B, EDN1, ANKRD1	459	49	16792	4.47966	1	0.248865	17.0315
GOTERM_MF_DIRECT	GO:0001618~virus receptor activity	7	1.42857	0.0107047	ICAM1, HYAL1, CD55, HYAL2, LDLR, ITGA5, ITGB6	450	70	16881	3.75133	0.999459	0.228494	14.979
GOTERM_BP_DIRECT	GO:0007565~female pregnancy	8	1.63265	0.0108389	MUC1, RAMP2, FOS, THBD, CLIC5, FOSB, SCGB1A1, HPGD	459	89	16792	3.28844	1	0.253367	17.5237
GOTERM_MF_DIRECT	GO:0004860~protein kinase inhibitor activity	6	1.22449	0.0121282	FLRT3, SOCS2, SOCS3, CHP1, CISH, TRIB1	450	52	16881	4.32846	0.999802	0.24747	16.805
GOTERM_BP_DIRECT	GO:0042542~response to hydrogen peroxide	6	1.22449	0.0123837	TXNIP, DUSP1, HBA2, CAT, HBA1, HBB	459	51	16792	4.30399	1	0.281512	19.7715
GOTERM_MF_DIRECT	GO:0042803~protein homodimerization activity	31	6.32653	0.0125775	CAV2, PDGFB, CSF1, SLC6A4, NFKB1, ZBTB16, SLC11A1, TMEM173, MGLL, CAT, FLRT3, PDXK, C16ORF89, S100A10, IL6R, WWTR1, FZD4, STOM, VWF, RBPMS, SYNE1, ADRB2, FBLN5, HEYL, PDGFRA, ZBTB4, LRRK2, EXT1, ENG, HPGD, AOC3	450	730	16881	1.59303	0.999856	0.248287	17.3737
GOTERM_CC_DIRECT	GO:0045177~apical part of cell	7	1.42857	0.0130807	TJP1, CD36, LDLR, ADGRF5, MSN, AQP1, EMP2	473	75	18224	3.596	0.991147	0.0997148	16.5366
GOTERM_MF_DIRECT	GO:0005021~vascular endothelial growth factor-activated receptor activity	3	0.612245	0.0135664	FLT4, PDGFRA, KDR	450	7	16881	16.0771	0.999929	0.257973	18.6127
GOTERM_MF_DIRECT	GO:0005102~receptor binding	18	3.67347	0.0136137	LPL, A2M, CAV1, MYO1C, ITGA1, GJA1, CX3CL1, ABCA1, HLA-E, SLC9A3R2, CDH5, LAMA4, RND1, LAMA3, SERPINE1, CAT, MSN, APLN	450	353	16881	1.91286	0.999931	0.251993	18.6715
GOTERM_CC_DIRECT	GO:0031093~platelet alpha granule lumen	6	1.22449	0.0137187	VWF, A2M, PDGFB, SERPINE1, SERPING1, SERPINA1	473	55	18224	4.20311	0.992981	0.102199	17.2742
GOTERM_BP_DIRECT	GO:0001701~in utero embryonic development	12	2.44898	0.0137714	MUC1, DUSP3, ACVRL1, FOXF1, EDN1, TGFBR2, GJA1, HEG1, TIE1, TMEM100, KLF2, SLC34A2	459	187	16792	2.34763	1	0.305192	21.7412
GOTERM_BP_DIRECT	GO:0071455~cellular response to hyperoxia	3	0.612245	0.014234	CAV1, PPARG, FOXO1	459	7	16792	15.6788	1	0.311057	22.3875
GOTERM_MF_DIRECT	GO:0019900~kinase binding	7	1.42857	0.0147277	TNS2, WWC3, PER1, CHP1, WWC2, TNFAIP3, EMP2	450	75	16881	3.50124	0.999969	0.262903	20.0455
GOTERM_BP_DIRECT	GO:0048146~positive regulation of fibroblast proliferation	6	1.22449	0.015607	EGFR, FOSL2, PDGFB, PDGFRA, AQP1, CD74	459	54	16792	4.06488	1	0.332817	24.2765
GOTERM_CC_DIRECT	GO:0005902~microvillus	6	1.22449	0.0158369	HYAL2, MYO1C, TEK, MSN, LRRK2, AOC3	473	57	18224	4.05564	0.996756	0.114794	19.6803
GOTERM_MF_DIRECT	GO:0030246~carbohydrate binding	12	2.44898	0.0159578	SVEP1, LGALS3, CD93, GANC, CLEC3B, FCN3, SFTPA2, SFTPD, SFTPA1, GALNT18, ADGRL2, CLEC14A	450	196	16881	2.29673	0.999987	0.274773	21.5374
GOTERM_BP_DIRECT	GO:0007169~transmembrane receptor protein tyrosine kinase signaling pathway	8	1.63265	0.0159666	EGFR, FGR, CSF1, FLT4, TEK, CSPG4, ROS1, KDR	459	96	16792	3.04866	1	0.336317	24.7641
GOTERM_BP_DIRECT	GO:0009409~response to cold	5	1.02041	0.016146	LPL, FOS, ADRB2, ADRB1, PPARG	459	36	16792	5.08109	1	0.336676	25.0063
GOTERM_BP_DIRECT	GO:0006954~inflammatory response	19	3.87755	0.016235	HYAL1, NDST1, CSF1, ADGRE5, CXCL2, CXCL8, NFKB1, AGER, TNFRSF1A, FOS, SLC11A1, TNFRSF10B, REL, TNFRSF10D, ITGB6, MGLL, TNFAIP3, THEMIS2, AOC3	459	379	16792	1.83402	1	0.335502	25.126
GOTERM_BP_DIRECT	GO:0017015~regulation of transforming growth factor beta receptor signaling pathway	4	0.816327	0.0162737	FOLR1, LTBP4, ITGA3, ENG	459	20	16792	7.31678	1	0.33351	25.1782
GOTERM_BP_DIRECT	GO:0007623~circadian rhythm	7	1.42857	0.0164749	EGFR, CRY2, KLF9, KLF10, SLC6A4, SERPINE1, PER1	459	75	16792	3.4145	1	0.334248	25.4482
GOTERM_BP_DIRECT	GO:0043086~negative regulation of catalytic activity	7	1.42857	0.0164749	TXNIP, PHACTR2, TMBIM1, ACACB, SCGB1A1, ANXA3, ANXA2P2	459	75	16792	3.4145	1	0.334248	25.4482
GOTERM_MF_DIRECT	GO:0005089~Rho guanyl-nucleotide exchange factor activity	7	1.42857	0.0165967	PLEKHG1, ARHGEF6, AKAP13, ARHGEF15, FGD5, SPATA13, ALS2CL	450	77	16881	3.4103	0.999992	0.277442	22.302
GOTERM_MF_DIRECT	GO:0019899~enzyme binding	17	3.46939	0.0169313	ZFP36, EGFR, CSF3, A2M, HYAL2, CAV1, PPARG, NFKBIA, LDB2, IL6R, PRKCE, TTN, TNKS1BP1, TAL1, NPC2, CAT, DHCR24	450	333	16881	1.9151	0.999993	0.275739	22.6996
GOTERM_BP_DIRECT	GO:0008284~positive regulation of cell proliferation	22	4.4898	0.017172	CSF3, EGFR, FGFR4, PDGFB, OSMR, TBX2, FLT4, CSF1, TGFBR2, EDN1, IL6R, VIPR1, WWTR1, KDR, EDNRB, CD81, PDGFRA, YAP1, GRK5, CTSH, APLN, EMP2	459	466	16792	1.72714	1	0.34306	26.3768
GOTERM_MF_DIRECT	GO:0004725~protein tyrosine phosphatase activity	8	1.63265	0.0173045	PTPRB, DUSP3, PTPRE, PTPRM, DUSP1, PALD1, PTPN21, DUSP6	450	100	16881	3.00107	0.999995	0.274648	23.1409
GOTERM_MF_DIRECT	GO:0070412~R-SMAD binding	4	0.816327	0.017413	FOS, SMAD6, RGCC, ANKRD1	450	21	16881	7.1454	0.999995	0.270097	23.2688
GOTERM_BP_DIRECT	GO:0030509~BMP signaling pathway	7	1.42857	0.0174892	EGR1, ACVRL1, BMP1, SMAD6, TGFBR3, TMEM100, ENG	459	76	16792	3.36957	1	0.345546	26.7957
GOTERM_BP_DIRECT	GO:0030308~negative regulation of cell growth	9	1.83673	0.0178224	HYAL1, HYAL2, ACVRL1, FHL1, PPARG, NPR1, GJA1, DCUN1D3, SLIT3	459	121	16792	2.72111	1	0.348231	27.2334
GOTERM_BP_DIRECT	GO:0043065~positive regulation of apoptotic process	16	3.26531	0.0178409	TXNIP, ARHGEF6, ADAMTSL4, FOXO1, AKAP13, ANKRD1, ZBTB16, FOXO3, DUSP1, RPS6KA2, RASSF2, TGM2, RHOB, DCUN1D3, GADD45B, DUSP6	459	300	16792	1.95114	1	0.345933	27.2576
GOTERM_BP_DIRECT	GO:0016049~cell growth	6	1.22449	0.0180407	NOTCH2, EDN1, TGFBR3, IL7R, ROS1, NDNF	459	56	16792	3.9197	1	0.346495	27.5188
GOTERM_CC_DIRECT	GO:0031362~anchored component of external side of plasma membrane	4	0.816327	0.0184406	HYAL2, FOLR1, CA4, GPIHBP1	473	22	18224	7.00519	0.998747	0.129952	22.5488
GOTERM_BP_DIRECT	GO:0051894~positive regulation of focal adhesion assembly	4	0.816327	0.0186092	TEK, S100A10, SDC4, KDR	459	21	16792	6.96836	1	0.352702	28.2571
GOTERM_BP_DIRECT	GO:0035335~peptidyl-tyrosine dephosphorylation	8	1.63265	0.0186185	PTPRB, DUSP3, PTPRE, PTPRM, DUSP1, PALD1, PTPN21, DUSP6	459	99	16792	2.95627	1	0.350301	28.2691
GOTERM_BP_DIRECT	GO:0007229~integrin-mediated signaling pathway	8	1.63265	0.0186185	FGR, ITGA5, FERMT2, ITGB6, ITGA1, NEDD9, ITGA3, ZYX	459	99	16792	2.95627	1	0.350301	28.2691
GOTERM_BP_DIRECT	GO:0006469~negative regulation of protein kinase activity	8	1.63265	0.0186185	FLRT3, SOCS2, SOCS3, CHP1, GADD45B, WWTR1, CISH, TRIB1	459	99	16792	2.95627	1	0.350301	28.2691
GOTERM_BP_DIRECT	GO:0071493~cellular response to UV-B	3	0.612245	0.0186389	HYAL1, HYAL2, MFAP4	459	8	16792	13.719	1	0.348104	28.2955
GOTERM_BP_DIRECT	GO:0001763~morphogenesis of a branching structure	3	0.612245	0.0186389	TCF21, FOXF1, NOTCH4	459	8	16792	13.719	1	0.348104	28.2955
GOTERM_BP_DIRECT	GO:0010544~negative regulation of platelet activation	3	0.612245	0.0186389	THBD, PDGFB, PDGFRA	459	8	16792	13.719	1	0.348104	28.2955
GOTERM_BP_DIRECT	GO:0001955~blood vessel maturation	3	0.612245	0.0186389	ACVRL1, S1PR1, CDH5	459	8	16792	13.719	1	0.348104	28.2955
GOTERM_BP_DIRECT	GO:0051247~positive regulation of protein metabolic process	3	0.612245	0.0186389	WFS1, KLF2, KLF4	459	8	16792	13.719	1	0.348104	28.2955
GOTERM_BP_DIRECT	GO:0001568~blood vessel development	5	1.02041	0.0193933	LAMA4, EGFL7, FOXF1, TGFBR2, FOXO1	459	38	16792	4.81367	1	0.356874	29.2636
GOTERM_CC_DIRECT	GO:0019898~extrinsic component of membrane	7	1.42857	0.0195876	EPB41L2, ALOX15B, MGLL, MSN, SNX33, EHD2, DMBT1	473	82	18224	3.28902	0.999176	0.13492	23.7822
GOTERM_CC_DIRECT	GO:0048471~perinuclear region of cytoplasm	26	5.30612	0.0201323	CAV2, CAV1, CSF1, PPARG, AKAP13, ABCA1, TMEM173, TMEM100, MSN, LAMB1, ROS1, EHD2, APLN, EHD4, EGFR, HYAL2, PTPRM, LMNA, ITGA3, PRKCE, DOCK6, STOM, LAMP3, CA4, DCUN1D3, GBP4	473	621	18224	1.61311	0.999325	0.135864	24.3614
GOTERM_MF_DIRECT	GO:0008134~transcription factor binding	15	3.06122	0.0203924	HYAL1, EPAS1, ENPP2, PPARG, NFKBIA, NFKB1, FOSB, TRIB1, FOS, TMEM173, ARRB1, HEYL, GPX3, PER1, ELMSAN1	450	284	16881	1.98134	0.999999	0.302353	26.703
GOTERM_BP_DIRECT	GO:0051592~response to calcium ion	6	1.22449	0.0207125	TXNIP, EGFR, CAV1, DUSP1, ANXA11, TTN	459	58	16792	3.78454	1	0.373509	30.9273
GOTERM_BP_DIRECT	GO:0001954~positive regulation of cell-matrix adhesion	4	0.816327	0.0211205	CD36, CSF1, UTRN, EMP2	459	22	16792	6.65161	1	0.376736	31.4342
GOTERM_BP_DIRECT	GO:0090023~positive regulation of neutrophil chemotaxis	4	0.816327	0.0211205	CXCL2, CXCL8, DAPK2, CD74	459	22	16792	6.65161	1	0.376736	31.4342
GOTERM_BP_DIRECT	GO:0034394~protein localization to cell surface	4	0.816327	0.0211205	FBLN5, EMP2, GPIHBP1, VCL	459	22	16792	6.65161	1	0.376736	31.4342
GOTERM_BP_DIRECT	GO:0000302~response to reactive oxygen species	5	1.02041	0.0211572	HYAL1, HYAL2, PLK3, GPX3, CAT	459	39	16792	4.69024	1	0.374705	31.4797
GOTERM_BP_DIRECT	GO:0032570~response to progesterone	5	1.02041	0.0211572	TXNIP, RAMP2, FOS, CAV1, FOSB	459	39	16792	4.69024	1	0.374705	31.4797
GOTERM_MF_DIRECT	GO:0005518~collagen binding	6	1.22449	0.0214743	VWF, PDGFB, ADGRG6, ITGA1, ITGA3, ABI3BP	450	60	16881	3.75133	1	0.309334	27.9141
GOTERM_MF_DIRECT	GO:0008013~beta-catenin binding	7	1.42857	0.0219698	FOXO1, FOXO3, SLC9A3R2, KLF4, PXN, CDH5, VCL	450	82	16881	3.20236	1	0.30907	28.4625
GOTERM_BP_DIRECT	GO:0001558~regulation of cell growth	7	1.42857	0.0219742	SGK1, FAM107A, SOCS2, FBLN5, LTBP4, CRIM1, CISH	459	80	16792	3.20109	1	0.383499	32.4837
GOTERM_BP_DIRECT	GO:0071407~cellular response to organic cyclic compound	6	1.22449	0.0221402	ALPL, TMEM173, FOXF1, PLA2G4F, NFKBIA, ANKRD1	459	59	16792	3.72039	1	0.383231	32.686
GOTERM_MF_DIRECT	GO:0030215~semaphorin receptor binding	4	0.816327	0.0222995	SEMA5A, SEMA3G, SEMA3B, SEMA4A	450	23	16881	6.52406	1	0.306912	28.8252
GOTERM_MF_DIRECT	GO:0000982~transcription factor activity, RNA polymerase II core promoter proximal region sequence-specific binding	4	0.816327	0.0222995	FOS, JDP2, FOSL2, FOSB	450	23	16881	6.52406	1	0.306912	28.8252
GOTERM_MF_DIRECT	GO:0034713~type I transforming growth factor beta receptor binding	3	0.612245	0.0224526	SMAD6, TGFBR2, ENG	450	9	16881	12.5044	1	0.302851	28.9931
GOTERM_BP_DIRECT	GO:0046426~negative regulation of JAK-STAT cascade	5	1.02041	0.0230164	FLRT3, CAV1, SOCS2, SOCS3, CISH	459	40	16792	4.57298	1	0.39249	33.7443
GOTERM_BP_DIRECT	GO:0001934~positive regulation of protein phosphorylation	9	1.83673	0.0231041	EGFR, EDNRB, CCND3, ARRB1, FLT4, TEK, LRRK2, ENG, KDR	459	127	16792	2.59256	1	0.391123	33.8494
GOTERM_BP_DIRECT	GO:0043410~positive regulation of MAPK cascade	7	1.42857	0.023206	CAV2, ADRB2, PDGFB, FLT4, IL6R, PRKCE, KDR	459	81	16792	3.16157	1	0.389961	33.9712
GOTERM_BP_DIRECT	GO:0032835~glomerulus development	3	0.612245	0.0235364	TCF21, HEYL, WWTR1	459	9	16792	12.1946	1	0.391796	34.365
GOTERM_BP_DIRECT	GO:0071404~cellular response to low-density lipoprotein particle stimulus	3	0.612245	0.0235364	CD9, CD36, CD81	459	9	16792	12.1946	1	0.391796	34.365
GOTERM_BP_DIRECT	GO:0002237~response to molecule of bacterial origin	3	0.612245	0.0235364	CXCL2, CXCL8, TNFAIP3	459	9	16792	12.1946	1	0.391796	34.365
GOTERM_BP_DIRECT	GO:0002024~diet induced thermogenesis	3	0.612245	0.0235364	ADRB2, ADRB1, CLIC5	459	9	16792	12.1946	1	0.391796	34.365
GOTERM_BP_DIRECT	GO:0031397~negative regulation of protein ubiquitination	5	1.02041	0.0249718	CAV1, ARRB1, CHP1, PRKCE, TNFAIP3	459	41	16792	4.46145	1	0.407655	36.0499
GOTERM_CC_DIRECT	GO:0016021~integral component of membrane	154	31.4286	0.0270828	F2RL3, SLC44A2, PEAR1, SGMS2, WFS1, OSMR, SLC6A4, CSPG4, LMO7, VIPR1, SIDT2, AQP1, CYP4Z2P, S1PR1, DYSF, ROBO4, CSF3R, ROS1, EGFR, PTPRM, FAXDC2, DUOXA1, SLCO4A1, HLA-E, ERGIC1, SLC34A2, CD36, LRP10, EXT1, PMP22, EMP2, CAV2, FGFR4, CAV1, ENPP2, IFITM2, ACP5, CX3CL1, ABCA3, CD74, SLCO2A1, SEMA5A, SLC11A1, MACF1, FOLR1, TMEM125, B3GNT7, FAM189A2, HEG1, SFTPC, STX11, MUC1, SASH1, IL1RL1, MAOA, SMAD6…	473	5163	18224	1.14921	0.999948	0.175741	31.4037
GOTERM_MF_DIRECT	GO:0017166~vinculin binding	3	0.612245	0.027578	TLN1, UTRN, PXN	450	10	16881	11.254	1	0.352345	34.404
GOTERM_BP_DIRECT	GO:0035556~intracellular signal transduction	19	3.87755	0.0281515	ZFP36, SGK1, SOCS2, EDN1, MKNK2, CSPG4, CXCL8, AKAP13, NPR1, ARHGAP29, PRKCE, DAPK2, CISH, TNS2, TNS1, DUSP1, RPS6KA2, TGFBR3, LRRK2	459	403	16792	1.7248	1	0.443749	39.6382
GOTERM_BP_DIRECT	GO:0016322~neuron remodeling	3	0.612245	0.0288963	ANKS1A, RND1, NTN4	459	10	16792	10.9752	1	0.449796	40.4508
GOTERM_BP_DIRECT	GO:2001214~positive regulation of vasculogenesis	3	0.612245	0.0288963	RAMP2, TMEM100, KDR	459	10	16792	10.9752	1	0.449796	40.4508
GOTERM_BP_DIRECT	GO:0032060~bleb assembly	3	0.612245	0.0288963	PMP22, EMP2, MYLK	459	10	16792	10.9752	1	0.449796	40.4508
GOTERM_BP_DIRECT	GO:0046621~negative regulation of organ growth	3	0.612245	0.0288963	SLC6A4, WWC3, WWC2	459	10	16792	10.9752	1	0.449796	40.4508
GOTERM_BP_DIRECT	GO:0003184~pulmonary valve morphogenesis	3	0.612245	0.0288963	NOTCH2, SMAD6, HEYL	459	10	16792	10.9752	1	0.449796	40.4508
GOTERM_BP_DIRECT	GO:0000188~inactivation of MAPK activity	4	0.816327	0.0297107	CAV1, DUSP3, DUSP1, DUSP6	459	25	16792	5.85342	1	0.456477	41.3275
GOTERM_BP_DIRECT	GO:0007596~blood coagulation	11	2.2449	0.0297279	F2RL3, VWF, THBD, CD36, TFPI, DOCK9, SERPINA1, EHD2, HBB, PAPSS2, DOCK6	459	184	16792	2.18708	1	0.454055	41.3458
GOTERM_MF_DIRECT	GO:0005516~calmodulin binding	11	2.2449	0.0300584	EGFR, TJP1, MYO1C, WFS1, MKNK2, SPTBN1, CNN2, ITPKC, DAPK2, TTN, MYLK	450	189	16881	2.18332	1	0.371087	36.882
GOTERM_BP_DIRECT	GO:0006928~movement of cell or subcellular component	7	1.42857	0.0300597	CD9, TLN1, ENPP2, ADGRE5, CXCL8, MSN, VCL	459	86	16792	2.97776	1	0.455188	41.6994
GOTERM_BP_DIRECT	GO:0042632~cholesterol homeostasis	6	1.22449	0.03023	LPL, CAV1, NPC2, LDLR, ABCA1, GPIHBP1	459	64	16792	3.42974	1	0.454512	41.8801
GOTERM_BP_DIRECT	GO:0030512~negative regulation of transforming growth factor beta receptor signaling pathway	6	1.22449	0.03023	CAV2, CAV1, SMAD6, TGFBR2, TGFBR3, ENG	459	64	16792	3.42974	1	0.454512	41.8801
GOTERM_BP_DIRECT	GO:0015701~bicarbonate transport	5	1.02041	0.0314243	CA4, HBA2, HBA1, AQP1, HBB	459	44	16792	4.15726	1	0.465036	43.1326
GOTERM_CC_DIRECT	GO:0008305~integrin complex	4	0.816327	0.0318597	ITGA5, ITGB6, ITGA1, ITGA3	473	27	18224	5.70793	0.999991	0.200313	35.8857
GOTERM_CC_DIRECT	GO:0005581~collagen trimer	7	1.42857	0.0322521	COL4A4, COL4A3, CD36, FCN3, SFTPA2, SFTPD, SFTPA1	473	92	18224	2.93152	0.999992	0.199135	36.2415
GOTERM_BP_DIRECT	GO:0043123~positive regulation of I-kappaB kinase/NF-kappaB signaling	10	2.04082	0.0326191	CFLAR, TNFRSF1A, TNFRSF10B, CD36, SLC44A2, REL, TGM2, AKAP13, GJA1, PRKCE	459	161	16792	2.27229	1	0.475222	44.3601
GOTERM_BP_DIRECT	GO:0007010~cytoskeleton organization	10	2.04082	0.0326191	MACF1, ABLIM3, NEDD9, SPTBN1, CNN2, LIMD1, SH3D19, MSN, FGD5, ARAP3	459	161	16792	2.27229	1	0.475222	44.3601
GOTERM_MF_DIRECT	GO:0005201~extracellular matrix structural constituent	6	1.22449	0.0327175	COL4A4, COL4A3, LAMA4, ELN, LAMB1, PRELP	450	67	16881	3.3594	1	0.39026	39.4412
GOTERM_BP_DIRECT	GO:0048843~negative regulation of axon extension involved in axon guidance	4	0.816327	0.0329245	SEMA5A, SEMA3G, SEMA3B, SEMA4A	459	26	16792	5.62829	1	0.475855	44.6697
GOTERM_BP_DIRECT	GO:0051930~regulation of sensory perception of pain	4	0.816327	0.0329245	EDNRB, EDN1, MGLL, TMEM100	459	26	16792	5.62829	1	0.475855	44.6697
GOTERM_BP_DIRECT	GO:0001755~neural crest cell migration	5	1.02041	0.0337727	SEMA5A, EDNRB, SEMA3G, SEMA3B, SEMA4A	459	45	16792	4.06488	1	0.48208	45.5214
GOTERM_BP_DIRECT	GO:0032147~activation of protein kinase activity	5	1.02041	0.0337727	SLC11A1, PDGFB, RGCC, TGFBR2, EMP2	459	45	16792	4.06488	1	0.48208	45.5214
GOTERM_BP_DIRECT	GO:0030838~positive regulation of actin filament polymerization	5	1.02041	0.0337727	CSF3, ICAM1, MYO1C, BAIAP2, PRKCE	459	45	16792	4.06488	1	0.48208	45.5214
GOTERM_BP_DIRECT	GO:0008015~blood circulation	5	1.02041	0.0337727	COL4A3, ACVRL1, FLI1, ELN, SERPING1	459	45	16792	4.06488	1	0.48208	45.5214
GOTERM_BP_DIRECT	GO:0030593~neutrophil chemotaxis	6	1.22449	0.0339233	LGALS3, EDN1, ITGA1, CXCL8, CSF3R, CX3CL1	459	66	16792	3.32581	1	0.48107	45.6713
GOTERM_BP_DIRECT	GO:0090051~negative regulation of cell migration involved in sprouting angiogenesis	3	0.612245	0.03469	KLF4, MMRN2, STARD13	459	11	16792	9.97742	1	0.486295	46.4285
GOTERM_BP_DIRECT	GO:0045603~positive regulation of endothelial cell differentiation	3	0.612245	0.03469	ACVRL1, ATOH8, TMEM100	459	11	16792	9.97742	1	0.486295	46.4285
GOTERM_BP_DIRECT	GO:0003151~outflow tract morphogenesis	5	1.02041	0.0362206	TBX2, HEYL, CLDN5, TGFBR2, TGFBR3	459	46	16792	3.97651	1	0.498889	47.9105
GOTERM_BP_DIRECT	GO:0000186~activation of MAPKK activity	5	1.02041	0.0362206	EGFR, MAP3K6, MAP3K8, GADD45B, LRRK2	459	46	16792	3.97651	1	0.498889	47.9105
GOTERM_CC_DIRECT	GO:0005833~hemoglobin complex	3	0.612245	0.0372097	HBA2, HBA1, HBB	473	12	18224	9.63214	0.999999	0.222829	40.5822
GOTERM_CC_DIRECT	GO:0005769~early endosome	12	2.44898	0.0372574	ADRB2, LAMP3, DYSF, ADRB1, LDLR, RHOB, ATP11A, GJA1, FGD5, KDR, AOC3, RIN3	473	229	18224	2.01896	0.999999	0.219512	40.6226
GOTERM_BP_DIRECT	GO:0051607~defense response to virus	10	2.04082	0.0372731	PRF1, TMEM173, HYAL2, ADARB1, UNC13D, POLR3H, FCN3, IFITM2, SAMHD1, DMBT1	459	165	16792	2.2172	1	0.506483	48.907
GOTERM_BP_DIRECT	GO:0032355~response to estradiol	7	1.42857	0.038121	TXNIP, RAMP2, DUSP1, SOCS2, SLC6A4, TFPI, CAT	459	91	16792	2.81414	1	0.511953	49.6967
GOTERM_MF_DIRECT	GO:0005085~guanyl-nucleotide exchange factor activity	8	1.63265	0.0382163	SH2D3C, ARHGEF6, DOCK9, AKAP13, FGD5, SPATA13, DOCK6, DOCK4	450	118	16881	2.54328	1	0.433024	44.4293
GOTERM_MF_DIRECT	GO:0005044~scavenger receptor activity	5	1.02041	0.0383264	TMPRSS2, ENPP2, CXCL16, SUSD2, DMBT1	450	48	16881	3.90764	1	0.427356	44.5252
GOTERM_BP_DIRECT	GO:0001569~patterning of blood vessels	4	0.816327	0.0398704	NOTCH4, EDN1, TGFBR2, ENG	459	28	16792	5.22627	1	0.525521	51.2897
GOTERM_BP_DIRECT	GO:0051482~positive regulation of cytosolic calcium ion concentration involved in phospholipase C-activating G-protein coupled signaling pathway	4	0.816327	0.0398704	F2RL3, S1PR1, EDN1, TGM2	459	28	16792	5.22627	1	0.525521	51.2897
GOTERM_BP_DIRECT	GO:0007528~neuromuscular junction development	4	0.816327	0.0398704	LAMB2, UTRN, LRRK2, CACNA2D2	459	28	16792	5.22627	1	0.525521	51.2897
GOTERM_BP_DIRECT	GO:0030195~negative regulation of blood coagulation	3	0.612245	0.0408899	THBD, EDN1, SERPINE1	459	12	16792	9.14597	1	0.532118	52.1961
GOTERM_BP_DIRECT	GO:0035641~locomotory exploration behavior	3	0.612245	0.0408899	PRKCE, LRRK2, SHANK3	459	12	16792	9.14597	1	0.532118	52.1961
GOTERM_BP_DIRECT	GO:0030595~leukocyte chemotaxis	3	0.612245	0.0408899	S1PR1, IL16, CX3CL1	459	12	16792	9.14597	1	0.532118	52.1961
GOTERM_BP_DIRECT	GO:0035815~positive regulation of renal sodium excretion	3	0.612245	0.0408899	EDNRB, EDN1, NPR1	459	12	16792	9.14597	1	0.532118	52.1961
GOTERM_BP_DIRECT	GO:0006069~ethanol oxidation	3	0.612245	0.0408899	ALDH2, ADH1B, ACSS2	459	12	16792	9.14597	1	0.532118	52.1961
GOTERM_BP_DIRECT	GO:0006909~phagocytosis	5	1.02041	0.0414159	SLC11A1, UNC13D, CD93, ANXA11, ANXA3	459	48	16792	3.81082	1	0.53423	52.6575
GOTERM_BP_DIRECT	GO:0048812~neuron projection morphogenesis	5	1.02041	0.0414159	EGFR, SGK1, ITGA1, GJA1, LRRK2	459	48	16792	3.81082	1	0.53423	52.6575
GOTERM_CC_DIRECT	GO:0009925~basal plasma membrane	4	0.816327	0.041793	MYO1C, SHROOM4, TEK, AQP1	473	30	18224	5.13714	1	0.239427	44.3499
GOTERM_BP_DIRECT	GO:0098869~cellular oxidant detoxification	6	1.22449	0.0421182	GPX3, DUOX1, HBA2, CAT, HBA1, HBB	459	70	16792	3.13576	1	0.537833	53.2669
GOTERM_CC_DIRECT	GO:0031092~platelet alpha granule membrane	3	0.612245	0.0432354	CD9, PHACTR2, CD36	473	13	18224	8.8912	1	0.242983	45.489
GOTERM_BP_DIRECT	GO:0010942~positive regulation of cell death	4	0.816327	0.0435989	HBA2, HBA1, HBB, DUSP6	459	29	16792	5.04605	1	0.54796	54.5276
GOTERM_BP_DIRECT	GO:0046627~negative regulation of insulin receptor signaling pathway	4	0.816327	0.0435989	PTPRE, SOCS2, SOCS3, CISH	459	29	16792	5.04605	1	0.54796	54.5276
GOTERM_BP_DIRECT	GO:0045909~positive regulation of vasodilation	4	0.816327	0.0435989	EGFR, PTPRM, GJA1, APLN	459	29	16792	5.04605	1	0.54796	54.5276
GOTERM_BP_DIRECT	GO:0048008~platelet-derived growth factor receptor signaling pathway	4	0.816327	0.0435989	TXNIP, PDGFB, CSRNP1, PDGFRA	459	29	16792	5.04605	1	0.54796	54.5276
GOTERM_BP_DIRECT	GO:0014070~response to organic cyclic compound	5	1.02041	0.0441635	EDNRB, ICAM1, ACSL1, ACACB, DUSP6	459	49	16792	3.73305	1	0.550184	54.9999
GOTERM_BP_DIRECT	GO:0032088~negative regulation of NF-kappaB transcription factor activity	6	1.22449	0.0443375	ARRB1, CHP1, NFKBIA, CAT, TNFAIP3, KLF4	459	71	16792	3.0916	1	0.549143	55.1445
GOTERM_MF_DIRECT	GO:0044548~S100 protein binding	3	0.612245	0.0453637	ANXA11, AGER, AHNAK	450	13	16881	8.65692	1	0.477442	50.3405
GOTERM_BP_DIRECT	GO:0010506~regulation of autophagy	5	1.02041	0.0470109	LAMP3, DAPK2, LRRK2, DRAM1, ITPR1	459	50	16792	3.65839	1	0.568297	57.3118
GOTERM_BP_DIRECT	GO:0019372~lipoxygenase pathway	3	0.612245	0.0474695	ALOX15B, ALOX5, HPGD	459	13	16792	8.44243	1	0.56943	57.6735
GOTERM_BP_DIRECT	GO:0010745~negative regulation of macrophage derived foam cell differentiation	3	0.612245	0.0474695	PPARG, NFKBIA, ABCA1	459	13	16792	8.44243	1	0.56943	57.6735
GOTERM_BP_DIRECT	GO:2000573~positive regulation of DNA biosynthetic process	3	0.612245	0.0474695	FGFR4, PDGFB, RGCC	459	13	16792	8.44243	1	0.56943	57.6735
GOTERM_BP_DIRECT	GO:0003198~epithelial to mesenchymal transition involved in endocardial cushion formation	3	0.612245	0.0474695	HEYL, TMEM100, ENG	459	13	16792	8.44243	1	0.56943	57.6735
GOTERM_BP_DIRECT	GO:2000379~positive regulation of reactive oxygen species metabolic process	4	0.816327	0.0474949	CD36, PDGFB, DUOXA1, TGFBR2	459	30	16792	4.87785	1	0.567169	57.6934
GOTERM_BP_DIRECT	GO:0044344~cellular response to fibroblast growth factor stimulus	4	0.816327	0.0474949	ZFP36, HYAL1, HYAL2, CXCL8	459	30	16792	4.87785	1	0.567169	57.6934
GOTERM_BP_DIRECT	GO:0060325~face morphogenesis	4	0.816327	0.0474949	CRISPLD2, CSRNP1, CLDN5, RRAS	459	30	16792	4.87785	1	0.567169	57.6934
GOTERM_BP_DIRECT	GO:0045444~fat cell differentiation	6	1.22449	0.0489827	STEAP4, SMAD6, ADGRF5, FOXO1, GRK5, KLF4	459	73	16792	3.00689	1	0.576207	58.8466
GOTERM_CC_DIRECT	GO:0030139~endocytic vesicle	5	1.02041	0.05093	EGFR, HYAL2, DYSF, SFTPD, ABCA1	473	54	18224	3.56746	1	0.276424	51.2089
GOTERM_CC_DIRECT	GO:0097233~alveolar lamellar body membrane	2	0.408163	0.0511304	LAMP3, ABCA3	473	2	18224	38.5285	1	0.27338	51.3501
GOTERM_BP_DIRECT	GO:0043507~positive regulation of JUN kinase activity	4	0.816327	0.0515558	SASH1, EDN1, AGER, FZD4	459	31	16792	4.7205	1	0.592939	60.7712
GOTERM_BP_DIRECT	GO:0043552~positive regulation of phosphatidylinositol 3-kinase activity	4	0.816327	0.0515558	PDGFB, FGR, TEK, PDGFRA	459	31	16792	4.7205	1	0.592939	60.7712
GOTERM_MF_DIRECT	GO:0005344~oxygen transporter activity	3	0.612245	0.052013	HBA2, HBA1, HBB	450	14	16881	8.03857	1	0.519098	55.3077
GOTERM_MF_DIRECT	GO:0050998~nitric-oxide synthase binding	3	0.612245	0.052013	CAV1, SLC6A4, CD74	450	14	16881	8.03857	1	0.519098	55.3077
GOTERM_MF_DIRECT	GO:0043120~tumor necrosis factor binding	2	0.408163	0.05249	TNFRSF1A, A2M	450	2	16881	37.5133	1	0.515569	55.6456
GOTERM_MF_DIRECT	GO:0097493~structural molecule activity conferring elasticity	2	0.408163	0.05249	TTN, AHNAK	450	2	16881	37.5133	1	0.515569	55.6456
GOTERM_MF_DIRECT	GO:0005006~epidermal growth factor-activated receptor activity	2	0.408163	0.05249	EGFR, EFEMP1	450	2	16881	37.5133	1	0.515569	55.6456
GOTERM_BP_DIRECT	GO:0010611~regulation of cardiac muscle hypertrophy	2	0.408163	0.0538074	LMCD1, AKAP13	459	2	16792	36.5839	1	0.606601	62.3854
GOTERM_BP_DIRECT	GO:0001869~negative regulation of complement activation, lectin pathway	2	0.408163	0.0538074	A2M, SERPING1	459	2	16792	36.5839	1	0.606601	62.3854
GOTERM_BP_DIRECT	GO:0001300~chronological cell aging	2	0.408163	0.0538074	SERPINE1, ENG	459	2	16792	36.5839	1	0.606601	62.3854
GOTERM_BP_DIRECT	GO:0070252~actin-mediated cell contraction	2	0.408163	0.0538074	EMP2, PARVA	459	2	16792	36.5839	1	0.606601	62.3854
GOTERM_BP_DIRECT	GO:0060443~mammary gland morphogenesis	2	0.408163	0.0538074	STAT6, TGFBR2	459	2	16792	36.5839	1	0.606601	62.3854
GOTERM_BP_DIRECT	GO:0071506~cellular response to mycophenolic acid	2	0.408163	0.0538074	EGR1, PDGFB	459	2	16792	36.5839	1	0.606601	62.3854
GOTERM_BP_DIRECT	GO:0001516~prostaglandin biosynthetic process	3	0.612245	0.0544038	EDN1, PLA2G4F, CD74	459	14	16792	7.8394	1	0.608338	62.8023
GOTERM_BP_DIRECT	GO:0043409~negative regulation of MAPK cascade	3	0.612245	0.0544038	CAV1, DUSP3, DUSP1	459	14	16792	7.8394	1	0.608338	62.8023
GOTERM_BP_DIRECT	GO:0048705~skeletal system morphogenesis	4	0.816327	0.055779	HYAL2, CSRNP1, TBX4, HHIP	459	32	16792	4.57298	1	0.615364	63.7472
GOTERM_BP_DIRECT	GO:0046677~response to antibiotic	4	0.816327	0.055779	ALPL, HYAL1, HYAL2, AOC3	459	32	16792	4.57298	1	0.615364	63.7472
GOTERM_BP_DIRECT	GO:0045907~positive regulation of vasoconstriction	4	0.816327	0.055779	EGFR, ICAM1, CAV1, GJA1	459	32	16792	4.57298	1	0.615364	63.7472
GOTERM_CC_DIRECT	GO:0005605~basal lamina	3	0.612245	0.0562667	COL4A4, LAMA4, LAMB2	473	15	18224	7.70571	1	0.292844	54.8434
GOTERM_BP_DIRECT	GO:0022617~extracellular matrix disassembly	6	1.22449	0.0564685	A2M, LAMA3, BMP1, MMP19, ELN, ENG	459	76	16792	2.8882	1	0.617619	64.2123
GOTERM_BP_DIRECT	GO:0060021~palate development	6	1.22449	0.0564685	TCF21, TBX2, CSRNP1, CLDN5, TGFBR2, TGFBR3	459	76	16792	2.8882	1	0.617619	64.2123
GOTERM_CC_DIRECT	GO:0001772~immunological synapse	4	0.816327	0.0571507	ICAM1, DUSP3, LGALS3, CD81	473	34	18224	4.53277	1	0.292728	55.4207
GOTERM_MF_DIRECT	GO:0005161~platelet-derived growth factor receptor binding	3	0.612245	0.058984	PDGFB, ITGA5, PDGFRA	450	15	16881	7.50267	1	0.551482	60.0145
GOTERM_MF_DIRECT	GO:0038191~neuropilin binding	3	0.612245	0.058984	SEMA3G, SEMA3B, SEMA4A	450	15	16881	7.50267	1	0.551482	60.0145
GOTERM_MF_DIRECT	GO:0044212~transcription regulatory region DNA binding	11	2.2449	0.0590782	TAL1, FOS, ARRB1, SMAD6, PPARG, ARID5A, NFKB1, KLF15, YAP1, KLF4, ELMSAN1	450	213	16881	1.93731	1	0.545363	60.0748
GOTERM_BP_DIRECT	GO:0071526~semaphorin-plexin signaling pathway	4	0.816327	0.0601615	SEMA5A, SEMA3G, SEMA3B, SEMA4A	459	33	16792	4.43441	1	0.639252	66.6094
GOTERM_MF_DIRECT	GO:0070888~E-box binding	4	0.816327	0.0609206	TAL1, TCF21, PER1, ATOH8	450	34	16881	4.41333	1	0.550146	61.2374
GOTERM_BP_DIRECT	GO:2000251~positive regulation of actin cytoskeleton reorganization	3	0.612245	0.0616685	CSF3, BAIAP2, TEK	459	15	16792	7.31678	1	0.646277	67.5434
GOTERM_BP_DIRECT	GO:0030214~hyaluronan catabolic process	3	0.612245	0.0616685	HYAL1, HYAL2, CHP1	459	15	16792	7.31678	1	0.646277	67.5434
GOTERM_BP_DIRECT	GO:0015671~oxygen transport	3	0.612245	0.0616685	HBA2, HBA1, HBB	459	15	16792	7.31678	1	0.646277	67.5434
GOTERM_BP_DIRECT	GO:0033627~cell adhesion mediated by integrin	3	0.612245	0.0616685	ICAM1, ITGA5, ITGB6	459	15	16792	7.31678	1	0.646277	67.5434
GOTERM_BP_DIRECT	GO:0050930~induction of positive chemotaxis	3	0.612245	0.0616685	IL16, CXCL8, AGER	459	15	16792	7.31678	1	0.646277	67.5434
GOTERM_BP_DIRECT	GO:0035024~negative regulation of Rho protein signal transduction	3	0.612245	0.0616685	DLC1, ITGA3, ARAP3	459	15	16792	7.31678	1	0.646277	67.5434
GOTERM_BP_DIRECT	GO:0042692~muscle cell differentiation	3	0.612245	0.0616685	SYNE1, QKI, ANKRD1	459	15	16792	7.31678	1	0.646277	67.5434
GOTERM_BP_DIRECT	GO:0032270~positive regulation of cellular protein metabolic process	3	0.612245	0.0616685	CSF1, NFKBIA, KLF4	459	15	16792	7.31678	1	0.646277	67.5434
GOTERM_BP_DIRECT	GO:0043149~stress fiber assembly	3	0.612245	0.0616685	ARRB1, ELN, ZYX	459	15	16792	7.31678	1	0.646277	67.5434
GOTERM_CC_DIRECT	GO:0005789~endoplasmic reticulum membrane	31	6.32653	0.0617554	CAV1, WFS1, GJA1, SFTPA1, ABCA1, FMO5, TMEM173, ACSL1, FOLR1, FMO2, SFTPD, SFTPC, MGLL, PIEZO1, SFTPB, ACSL5, DHCR24, EGFR, FLRT3, SGK1, FAXDC2, DUOXA1, ERGIC1, ITPR1, CYP4B1, NOTCH2, NOTCH4, SFTPA2, MYRF, EXT1, PPP1R15A	473	862	18224	1.3856	1	0.308645	58.3185
GOTERM_MF_DIRECT	GO:0051015~actin filament binding	8	1.63265	0.0627775	EGFR, TLN1, SYNE1, MACF1, SHROOM4, SLC6A4, UTRN, TTN	450	132	16881	2.27354	1	0.554819	62.3771
GOTERM_CC_DIRECT	GO:0071682~endocytic vesicle lumen	3	0.612245	0.0632305	HBA2, HBA1, HBB	473	16	18224	7.2241	1	0.31079	59.2092
GOTERM_BP_DIRECT	GO:0048286~lung alveolus development	4	0.816327	0.0647	TCF21, FOXF1, FLT4, SFTPD	459	34	16792	4.30399	1	0.662138	69.348
GOTERM_MF_DIRECT	GO:0000979~RNA polymerase II core promoter sequence-specific DNA binding	5	1.02041	0.0647944	STAT6, TAL1, FOS, HEYL, YAP1	450	57	16881	3.29064	1	0.560226	63.5795
GOTERM_MF_DIRECT	GO:0004713~protein tyrosine kinase activity	8	1.63265	0.0648295	EGFR, FGFR4, FGR, TEK, TIE1, TTN, ROS1, KDR	450	133	16881	2.25644	1	0.554155	63.6002
GOTERM_MF_DIRECT	GO:0050661~NADP binding	4	0.816327	0.0653685	FMO5, FMO2, DUOX1, CAT	450	35	16881	4.28724	1	0.551086	63.9152
GOTERM_MF_DIRECT	GO:0008191~metalloendopeptidase inhibitor activity	3	0.612245	0.066255	COL4A3, SPOCK2, TIMP3	450	16	16881	7.03375	1	0.550055	64.4278
GOTERM_MF_DIRECT	GO:0023026~MHC class II protein complex binding	3	0.612245	0.066255	ANXA11, CD81, CD74	450	16	16881	7.03375	1	0.550055	64.4278
GOTERM_CC_DIRECT	GO:0030670~phagocytic vesicle membrane	5	1.02041	0.0664061	SLC11A1, HLA-E, RAB11FIP1, ANXA3, DMBT1	473	59	18224	3.26513	1	0.319849	61.0671
GOTERM_BP_DIRECT	GO:0001503~ossification	6	1.22449	0.0674162	EGFR, BMP1, CLEC3B, RASSF2, FSTL3, EXT1	459	80	16792	2.74379	1	0.675391	70.8841
GOTERM_CC_DIRECT	GO:0016023~cytoplasmic, membrane-bounded vesicle	8	1.63265	0.0678323	PRF1, HYAL2, CD93, MYO1C, SNX33, KDR, TBC1D2, RIN3	473	138	18224	2.23354	1	0.321557	61.8757
GOTERM_MF_DIRECT	GO:0042802~identical protein binding	28	5.71429	0.0683426	EGFR, CAV1, CLDN18, PTPRM, LDLR, PDGFB, SMAD6, BAIAP2, PPARG, CLDN5, NFKBIA, NFKB1, ZBTB16, DAPK2, TTN, AGER, CD74, STAT6, VWF, TMEM173, PLEKHH2, HSPB8, SFTPC, SERPINA1, SNX33, LRRK2, TNFAIP3, ALS2CL	450	749	16881	1.40237	1	0.555669	65.6083
GOTERM_BP_DIRECT	GO:0061028~establishment of endothelial barrier	3	0.612245	0.0692406	ICAM1, MSN, MYADM	459	16	16792	6.85948	1	0.683181	71.8748
GOTERM_BP_DIRECT	GO:0060216~definitive hemopoiesis	3	0.612245	0.0692406	TAL1, TEK, TGFBR3	459	16	16792	6.85948	1	0.683181	71.8748
GOTERM_BP_DIRECT	GO:0035162~embryonic hemopoiesis	3	0.612245	0.0692406	TAL1, TGFBR2, KDR	459	16	16792	6.85948	1	0.683181	71.8748
GOTERM_BP_DIRECT	GO:0006641~triglyceride metabolic process	4	0.816327	0.0693912	LPL, CAV1, ACSL1, CAT	459	35	16792	4.18101	1	0.681718	71.9552
GOTERM_CC_DIRECT	GO:0016327~apicolateral plasma membrane	3	0.612245	0.0704669	TJP1, THBD, CLDN5	473	17	18224	6.79915	1	0.327983	63.3286
GOTERM_BP_DIRECT	GO:0000187~activation of MAPK activity	7	1.42857	0.0725373	ARRB1, CD81, CSPG4, ITGA1, LRRK2, CD74, DUSP6	459	107	16792	2.39334	1	0.696167	73.5848
GOTERM_CC_DIRECT	GO:0031225~anchored component of membrane	7	1.42857	0.0734793	ALPL, LPL, CD55, CPM, MSLN, TFPI, CA4	473	113	18224	2.38672	1	0.335641	64.9269
GOTERM_MF_DIRECT	GO:0005001~transmembrane receptor protein tyrosine phosphatase activity	3	0.612245	0.0738051	PTPRB, PTPRE, PTPRM	450	17	16881	6.62	1	0.578696	68.5263
GOTERM_BP_DIRECT	GO:0007264~small GTPase mediated signal transduction	12	2.44898	0.0738062	ARHGAP31, SH2D3C, RND1, RHOBTB2, RIN2, DOCK9, ARHGAP18, RRAS, CHP1, LRRK2, DOCK6, DOCK4	459	246	16792	1.78458	1	0.700443	74.2165
GOTERM_BP_DIRECT	GO:0006468~protein phosphorylation	19	3.87755	0.0738798	ERG, SGK1, ACVRL1, FGR, PDGFB, TGFBR2, MKNK2, NPR1, AKAP13, PRKCE, DAPK2, TRIB1, MAP3K6, PLK3, MAP3K8, RASSF2, LRRK2, ROS1, MYLK	459	456	16792	1.52433	1	0.698594	74.2527
GOTERM_BP_DIRECT	GO:1901214~regulation of neuron death	3	0.612245	0.0770979	CHP1, LRRK2, DHCR24	459	17	16792	6.45598	1	0.71236	75.7893
GOTERM_BP_DIRECT	GO:0031589~cell-substrate adhesion	3	0.612245	0.0770979	VWF, ITGA5, SMAD6	459	17	16792	6.45598	1	0.71236	75.7893
GOTERM_BP_DIRECT	GO:1902041~regulation of extrinsic apoptotic signaling pathway via death domain receptors	3	0.612245	0.0770979	CFLAR, TNFRSF10B, LGALS3	459	17	16792	6.45598	1	0.71236	75.7893
GOTERM_BP_DIRECT	GO:0007162~negative regulation of cell adhesion	4	0.816327	0.0792177	SEMA5A, ACVRL1, RND1, PODXL	459	37	16792	3.95501	1	0.720286	76.7538
GOTERM_BP_DIRECT	GO:0045786~negative regulation of cell cycle	4	0.816327	0.0792177	ALOX15B, RPS6KA2, RHOB, HPGD	459	37	16792	3.95501	1	0.720286	76.7538
GOTERM_BP_DIRECT	GO:0031649~heat generation	2	0.408163	0.0796178	ADRB2, ADRB1	459	3	16792	24.3893	1	0.720005	76.9317
GOTERM_BP_DIRECT	GO:0055098~response to low-density lipoprotein particle	2	0.408163	0.0796178	PPARG, ABCA1	459	3	16792	24.3893	1	0.720005	76.9317
GOTERM_BP_DIRECT	GO:0071409~cellular response to cycloheximide	2	0.408163	0.0796178	KLF2, KLF4	459	3	16792	24.3893	1	0.720005	76.9317
GOTERM_BP_DIRECT	GO:2000504~positive regulation of blood vessel remodeling	2	0.408163	0.0796178	ERG, TMBIM1	459	3	16792	24.3893	1	0.720005	76.9317
GOTERM_BP_DIRECT	GO:0002025~vasodilation by norepinephrine-epinephrine involved in regulation of systemic arterial blood pressure	2	0.408163	0.0796178	ADRB2, ADRB1	459	3	16792	24.3893	1	0.720005	76.9317
GOTERM_BP_DIRECT	GO:0072277~metanephric glomerular capillary formation	2	0.408163	0.0796178	TCF21, PDGFRA	459	3	16792	24.3893	1	0.720005	76.9317
GOTERM_BP_DIRECT	GO:0019065~receptor-mediated endocytosis of virus by host cell	2	0.408163	0.0796178	CAV2, CAV1	459	3	16792	24.3893	1	0.720005	76.9317
GOTERM_BP_DIRECT	GO:0090500~endocardial cushion to mesenchymal transition	2	0.408163	0.0796178	ACVRL1, ENG	459	3	16792	24.3893	1	0.720005	76.9317
GOTERM_BP_DIRECT	GO:0051289~protein homotetramerization	5	1.02041	0.0808742	GPX3, SAMHD1, CAT, ACACB, ACADL	459	60	16792	3.04866	1	0.723679	77.4821
GOTERM_BP_DIRECT	GO:0001501~skeletal system development	8	1.63265	0.0814165	ALPL, BMP1, KLF10, RASSF2, ZBTB16, EXT1, PAPSS2, PRELP	459	137	16792	2.13628	1	0.724036	77.7158
GOTERM_CC_DIRECT	GO:0033116~endoplasmic reticulum-Golgi intermediate compartment membrane	5	1.02041	0.0840395	CD55, FOLR1, SERPINA1, PIEZO1, ERGIC1	473	64	18224	3.01004	1	0.370883	70.034
GOTERM_BP_DIRECT	GO:2001237~negative regulation of extrinsic apoptotic signaling pathway	4	0.816327	0.0843456	CFLAR, LGALS3, LMNA, YAP1	459	38	16792	3.85093	1	0.734993	78.9391
GOTERM_BP_DIRECT	GO:0001657~ureteric bud development	4	0.816327	0.0843456	TCF21, SMAD6, CAT, SDC4	459	38	16792	3.85093	1	0.734993	78.9391
GOTERM_BP_DIRECT	GO:0032092~positive regulation of protein binding	5	1.02041	0.0847823	CSF3, TMEM173, CAV1, ARRB1, LRRK2	459	61	16792	2.99868	1	0.734817	79.116
GOTERM_BP_DIRECT	GO:0001933~negative regulation of protein phosphorylation	5	1.02041	0.0847823	CTDSPL, CHP1, WWTR1, LRRK2, MYADM	459	61	16792	2.99868	1	0.734817	79.116
GOTERM_BP_DIRECT	GO:0001947~heart looping	5	1.02041	0.0847823	FOLR1, TBX2, TGFBR2, GJA1, ENG	459	61	16792	2.99868	1	0.734817	79.116
GOTERM_BP_DIRECT	GO:0006970~response to osmotic stress	3	0.612245	0.0852194	EGFR, TSC22D3, PLK3	459	18	16792	6.09731	1	0.734646	79.2916
GOTERM_BP_DIRECT	GO:0007597~blood coagulation, intrinsic pathway	3	0.612245	0.0852194	VWF, A2M, SERPING1	459	18	16792	6.09731	1	0.734646	79.2916
GOTERM_BP_DIRECT	GO:0048854~brain morphogenesis	3	0.612245	0.0852194	SLC6A4, FOXO3, SHANK3	459	18	16792	6.09731	1	0.734646	79.2916
GOTERM_BP_DIRECT	GO:0048557~embryonic digestive tract morphogenesis	3	0.612245	0.0852194	TCF21, FOXF1, PDGFRA	459	18	16792	6.09731	1	0.734646	79.2916
GOTERM_CC_DIRECT	GO:0031258~lamellipodium membrane	3	0.612245	0.0856831	FERMT2, CSPG4, PIEZO1	473	19	18224	6.08345	1	0.372534	70.7638
GOTERM_CC_DIRECT	GO:0043034~costamere	3	0.612245	0.0856831	SDC4, AHNAK, VCL	473	19	18224	6.08345	1	0.372534	70.7638
GOTERM_MF_DIRECT	GO:0005088~Ras guanyl-nucleotide exchange factor activity	7	1.42857	0.0865112	EGFR, FGFR4, ADRB1, PDGFB, TEK, PDGFRA, SPTBN1	450	115	16881	2.28342	1	0.633568	74.4439
GOTERM_BP_DIRECT	GO:0000902~cell morphogenesis	5	1.02041	0.088781	SHROOM4, YAP1, SIDT2, KLF2, IL7R	459	62	16792	2.95031	1	0.747601	80.6717
GOTERM_CC_DIRECT	GO:0030669~clathrin-coated endocytic vesicle membrane	4	0.816327	0.0893937	CD9, LDLR, FZD4, CD74	473	41	18224	3.75888	1	0.38138	72.3513
GOTERM_MF_DIRECT	GO:0070064~proline-rich region binding	3	0.612245	0.0896641	BAIAP2, SH3D19, YAP1	450	19	16881	5.92316	1	0.641569	75.7421
GOTERM_MF_DIRECT	GO:0005057~receptor signaling protein activity	4	0.816327	0.0897107	FLRT3, ADRB1, IL1RL1, IL4R	450	40	16881	3.75133	1	0.636067	75.7608
GOTERM_BP_DIRECT	GO:0050727~regulation of inflammatory response	5	1.02041	0.0928691	DUOXA1, MGLL, ZYX, TNFAIP3, SCGB1A1	459	63	16792	2.90348	1	0.761881	82.1486
GOTERM_BP_DIRECT	GO:0009611~response to wounding	5	1.02041	0.0928691	ZFP36, F2RL3, VWF, PDGFB, AGER	459	63	16792	2.90348	1	0.761881	82.1486
GOTERM_CC_DIRECT	GO:0005741~mitochondrial outer membrane	8	1.63265	0.0929363	TMEM173, ACSL1, MAOA, GJA1, ACACB, LRRK2, PPP1R15A, ACSL5	473	149	18224	2.06865	1	0.389336	73.792
GOTERM_BP_DIRECT	GO:0045672~positive regulation of osteoclast differentiation	3	0.612245	0.0935848	FOS, CSF1, KLF10	459	19	16792	5.7764	1	0.762667	82.3959
GOTERM_BP_DIRECT	GO:0001659~temperature homeostasis	3	0.612245	0.0935848	ADRB1, FOXO1, ACADL	459	19	16792	5.7764	1	0.762667	82.3959
GOTERM_BP_DIRECT	GO:0045638~negative regulation of myeloid cell differentiation	3	0.612245	0.0935848	ZFP36, NFKBIA, ZBTB16	459	19	16792	5.7764	1	0.762667	82.3959
GOTERM_MF_DIRECT	GO:0000980~RNA polymerase II distal enhancer sequence-specific DNA binding	5	1.02041	0.0945351	TAL1, FLI1, REL, NFKB1, ZBTB16	450	65	16881	2.88564	1	0.650674	77.6271
GOTERM_BP_DIRECT	GO:0030168~platelet activation	7	1.42857	0.094762	CD9, F2RL3, VWF, ARRB1, RHOB, PRKCE, ITPR1	459	115	16792	2.22684	1	0.765192	82.7958
GOTERM_BP_DIRECT	GO:0030819~positive regulation of cAMP biosynthetic process	4	0.816327	0.0950108	RAMP2, ADRB1, CALCRL, ABCA1	459	40	16792	3.65839	1	0.764191	82.8792
GOTERM_BP_DIRECT	GO:0031398~positive regulation of protein ubiquitination	5	1.02041	0.097045	CAV1, ADRB2, WFS1, ARRB1, LRRK2	459	64	16792	2.85812	1	0.769833	83.5469
GOTERM_MF_DIRECT	GO:0005319~lipid transporter activity	3	0.612245	0.0979357	SFTPA1, ABCA3, SLCO2A1	450	20	16881	5.627	1	0.658807	78.8611
GOTERM_MF_DIRECT	GO:0017124~SH3 domain binding	7	1.42857	0.0979697	ARHGAP31, ARHGAP6, GJA1, QKI, ZNF106, SHANK3, DOCK4	450	119	16881	2.20667	1	0.653503	78.8731
GOTERM_CC_DIRECT	GO:0070022~transforming growth factor beta receptor homodimeric complex	2	0.408163	0.0996517	TGFBR2, ENG	473	4	18224	19.2643	1	0.407503	76.3338
GOTERM_MF_DIRECT	GO:0004672~protein kinase activity	15	3.06122	0.0999238	EGFR, MKNK2, NPR1, PRKCE, DAPK2, TTN, TRIB1, MAP3K6, RPS6KA2, HSPB8, TEK, RASSF2, MAP3K8, PDGFRA, LRRK2	450	359	16881	1.56741	1	0.655785	79.5527
